# Supplementary material for: Genomic deletion of Bcl6 differentially affects conventional dendritic cell subsets and compromises Tfh/Tfr/Th17 cell responses
Source: Nat Commun. 2024 Apr 30;15:3554. doi: 10.1038/s41467-024-46966-6 (PMC11061177; doi:10.1038/s41467-024-46966-6)
Supplement: Supplementary file 4 — Supplementary Data 1 [file 41467_2024_46966_MOESM4_ESM.xlsx]

## Sheet: Sheet1
Supplementary Table 1: Expression levels of top 50 DEGs between WT cDC1 and WT cDC2
	DC1.WT1	DC1.WT2	DC1.WT3	DC1.XTG1	DC1.XTG2	DC1.XTG3	DC1.CTG1	DC1.CTG2	DC1.CTG3	DC2.WT1	DC2.WT2	DC2.WT3	DC2.XTG1	DC2.XTG2	DC2.XTG3	DC2.CTG1	DC2.CTG2	DC2.CTG3
Adgre1	5.89765	5.23684	6.14741	7.21447	6.58961	8.16638	7.4621	7.37215	7.40588	11.1373	11.5545	11.2374	10.9714	11.1257	10.8973	10.5994	10.8836	10.9043
Adgre4	7.00173	6.50039	2.93653	5.60358	5.39143	4.85329	6.109	6.68238	4.6323	10.9219	10.6292	10.7053	9.25918	10.1886	8.81064	10.7408	10.9777	10.254
Apobec1	7.84585	8.01102	7.12578	7.40449	7.75862	8.59052	8.78068	8.183	7.97669	11.5487	11.5664	11.8187	11.6104	11.4368	11.5168	11.34	11.2706	11.2978
Bex6	5.46879	5.82046	4.60258	7.47212	5.96489	5.50598	6.16786	7.31186	6.54267	10.9367	11.1553	11.2188	10.3129	11.2477	11.1275	10.3607	10.7698	10.5871
Cadm1	12.426	12.3719	13.1815	12.5292	12.2276	12.7209	12.641	12.5537	13.0688	6.77328	7.0275	7.36722	6.86353	6.30885	7.10488	6.83743	7.08611	7.7797
Cadm3	5.76039	7.26775	4.89924	6.75304	6.65483	5.53842	4.7478	5.24062	0.993991	11.4078	11.9283	11.797	12.1222	11.2876	11.5673	10.6192	11.0145	11.3336
Carmil1	6.98129	7.20785	6.07803	6.70567	7.60208	6.27581	6.63924	6.18346	5.44766	10.9594	11.0066	10.8954	11.7802	11.2604	11.2278	10.4212	10.5891	10.235
Cd209a	6.37615	5.67635	3.30367	8.35488	9.46448	8.83541	8.82403	9.64408	8.34994	12.6443	12.7675	11.9917	11.3915	12.2405	11.327	13.9075	13.7522	13.3438
Cd24a	13.0758	12.8248	12.9391	12.9386	13.221	13.4762	13.6129	13.8065	13.3714	10.3217	9.50979	7.66514	9.60133	9.18862	8.96515	11.0254	11.134	9.77642
Cd36	12.449	12.0615	12.3044	13.131	13.0206	13.5854	13.3809	13.6186	13.2511	7.90467	7.26227	7.23059	7.73114	5.85623	7.02062	8.79643	8.55759	8.16479
Cd4	5.52638	6.54257	7.12578	4.29165	4.92574	4.13232	5.39906	4.47961	3.68933	12.5616	12.6931	12.8761	12.1997	11.8681	12.5141	9.55567	10.6159	11.4307
Cd7	6.52485	5.65087	5.0027	5.42006	3.8441	1.61688	4.02937	4.04423	3.15922	11.8242	11.9041	11.3877	11.8786	11.6476	11.8512	11.341	11.1453	11.7965
Cd8a	13.2838	13.6493	13.7266	10.6359	10.9566	10.6586	10.1281	10.2613	10.7791	6.63469	5.35414	6.51819	6.27808	6.66737	6.63785	7.39159	6.99437	6.57474
Clec1a	11.4712	11.0879	11.1197	13.2323	12.1312	12.7422	11.7167	11.996	11.2814	8.28769	7.4999	6.38587	8.6485	8.1217	7.37468	8.70989	8.36346	6.71914
Clec4a1	6.00284	5.48773	0	4.96348	2.85504	3.95138	4.52579	5.34745	4.98833	11.3641	11.4902	11.5594	10.4303	10.7576	10.9791	9.85026	10.4899	9.93419
Clec9a	13.6535	13.5019	13.7515	14.6942	14.1994	14.637	14.0437	14.1892	13.7447	9.30629	9.76928	9.30154	10.3575	9.11117	8.4205	10.338	10.2836	8.9533
Csf1r	8.49513	8.86874	7.69576	9.30579	9.59151	10.4018	10.3455	9.80426	10.5416	12.207	12.1446	11.6451	11.8026	11.2987	11.4423	12.6289	12.6188	13.3621
Cst3	17.5314	17.9521	18.1342	17.2776	17.1979	17.2269	17.6637	17.5606	17.9381	14.5253	14.4772	13.9837	14.5406	13.9692	14.1651	14.7933	14.4782	14.8649
Ctnnd2	8.41735	7.62917	6.8487	9.38311	9.25751	10.1015	9.5493	9.44193	9.48782	11.91	11.6088	11.6803	11.277	11.8507	11.7522	10.4146	10.5565	10.8339
Cxcl9	13.1973	13.6496	14.3573	13.5659	13.9424	14.2421	14.358	13.786	14.8279	9.23611	10.1005	10.0106	9.45154	9.98083	10.9032	10.8764	9.72697	11.5489
Cybb	9.15719	9.28162	7.39662	12.2797	12.073	12.8396	12.707	12.82	12.513	13.6012	13.4057	13.0464	12.5309	12.9353	12.9225	14.2119	13.8112	13.4682
Cyp4f16	8.44748	8.5204	8.41595	7.08469	8.09105	7.75475	7.85732	7.93149	8.47181	12.5104	12.6923	12.7248	12.8716	12.6021	12.6121	11.245	11.2073	11.5662
Dbn1	10.5436	10.8279	11.1318	9.16692	9.47355	9.02766	9.26472	9.11901	10.0634	4.67761	4.87654	0	8.41763	6.38102	3.55298	4.59738	6.10646	5.36237
Ddx58	5.66104	6.35016	6.59094	8.56416	8.52351	8.7957	8.73275	9.28725	8.70908	10.9063	11.172	11.1914	11.1166	11.3155	11.4699	11.0123	10.9482	11.2132
Dscam	3.56336	5.09287	0	1.11206	3.65302	1.61688	5.18778	1.96565	0.993991	10.8918	11.0657	11.2952	11.8447	10.9463	11.3724	8.0116	7.97809	9.42278
Dtx1	0.927366	4.84577	1.07675	2.16499	2.44724	3.36485	0.969429	0	0.993991	11.4836	11.6842	11.447	12.153	11.5066	11.1843	6.16017	5.3898	6.67732
Dynlt2b	8.19122	7.21656	8.25764	8.37016	8.52001	8.17673	8.28712	8.45001	8.05946	10.9144	11.2238	11.4279	10.6775	10.664	10.9017	10.2413	10.3355	9.70711
Fam149a	10.8446	11.0513	11.0714	10.0054	10.478	11.017	10.4441	10.4155	11.0601	6.18891	6.82801	6.2619	4.8606	6.34538	6.5353	6.17807	7.25376	6.32681
Fcer1g	10.1797	10.6687	9.3564	9.20149	9.65665	9.99739	10.3582	10.6388	10.3256	13.7267	13.7905	13.4905	13.3567	13.2372	13.4324	13.7571	13.5008	13.9074
Ffar2	8.78194	9.31242	9.12949	9.79886	10.0906	10.1443	10.3614	10.2647	10.5368	12.2975	12.2922	12.2392	12.1389	11.9026	12.3668	11.6999	11.5295	12.3274
Fgd6	11.2814	11.1799	11.1425	11.2678	11.1312	11.4399	10.7632	11.0282	11.1205	4.39491	5.41537	1.10271	6.53466	4.88092	2.96949	6.24751	5.54157	5.09226
Fgr	8.55862	9.43692	9.17449	6.92838	7.64123	7.74783	8.47364	7.92575	8.74621	12.5489	12.6327	12.6982	12.5876	12.7008	12.661	12.1594	11.9542	12.5199
Fndc7	11.4184	11.5406	11.8335	11.9199	11.2807	11.4194	11.5321	11.6553	11.7566	7.71132	7.50695	7.15129	7.59285	6.00066	7.34033	6.63206	7.62398	7.46434
Fnip2	11.1547	11.5187	11.912	11.342	11.178	11.4318	11.12	11.2261	11.1421	7.78466	8.02196	6.78161	7.97336	8.38123	8.86602	9.04826	9.48627	9.12127
Fzd1	11.5304	11.4142	11.4239	11.1445	11.7	12.1344	11.6146	11.5418	11.8334	5.26089	5.63722	0	5.96578	1.60084	4.35908	5.42465	4.94322	5.5898
Gcsam	11.9516	11.4903	11.3898	11.8941	11.9153	11.8343	11.8432	12.1408	11.5464	6.115	5.07934	5.58648	5.75137	4.92986	5.35824	6.32986	7.04605	4.86275
Gm36723	10.951	10.9998	11.7355	13.5763	12.6171	13.2975	12.5031	12.4155	12.7254	6.05697	6.79383	3.17521	7.06297	5.97757	6.58015	7.21216	6.526	5.8875
Gm8221	10.1942	10.7056	11.4034	8.1281	9.39174	9.46961	8.99901	8.79333	9.2803	6.46658	7.31142	8.24773	5.53343	6.71002	6.5353	3.84689	3.60429	4.17459
Gngt2	8.09933	8.35272	8.64908	8.60776	8.08159	7.90539	8.46584	8.35077	8.74287	11.9629	11.983	11.7464	12.205	11.5355	11.5784	10.559	10.4202	11.0609
Gpr141b	13.4945	12.8363	13.1294	12.9705	13.092	13.5472	12.8802	13.2876	12.6788	7.05601	4.96111	5.19278	7.02761	6.06779	7.0528	6.98705	8.14857	6.32681
Gpr183	7.73419	8.32076	7.43412	7.92933	8.23449	8.83214	8.21452	8.2806	8.19257	10.5735	10.8968	11.2477	10.7704	10.5096	10.6108	10.8099	10.7729	11.1566
Gusb	13.12	13.4172	13.5906	12.6196	12.9736	12.8698	12.9162	12.8742	13.1304	10.528	10.3984	9.78331	10.6458	10.2148	10.3105	10.6587	10.9583	10.7985
Gvin3	10.7405	10.3933	10.1311	11.5254	11.5452	12.0094	11.9382	11.88	11.3608	13.5994	13.5171	13.5088	13.1784	13.6655	13.5021	13.4903	13.5568	12.9584
Hepacam2	10.834	10.7179	10.5472	12.4264	11.9462	11.9571	11.8254	12.0365	11.8181	6.98517	6.59645	4.835	4.27367	4.60773	5.45771	8.07506	8.15329	7.88144
Hk3	10.2369	11.1283	11.1802	11.1221	11.0248	11.1403	11.5479	11.1012	12.0262	6.01695	6.68614	4.35817	7.25863	4.66666	5.69366	7.50935	7.48107	7.8251
Ifi205	13.2284	12.7459	12.2708	12.8966	13.0448	13.1966	12.7346	13.0731	12.3292	9.20528	9.05088	6.68838	9.04605	8.82136	8.75957	9.83625	9.99631	8.5402
Ifitm6	7.85712	6.23483	6.14741	8.90206	7.6856	8.4821	8.71313	9.0175	7.87065	12.0615	11.9121	11.742	10.9177	11.1824	11.0519	11.9599	11.3688	10.5824
Irf4	7.49552	8.15845	8.46206	8.07937	7.55502	8.29063	7.88682	7.85508	8.42678	12.2768	12.0855	11.5757	11.8238	11.5798	12.0818	13.0942	12.911	13.0254
Irf8	14.5827	14.8482	15.2111	14.1781	14.4391	14.4758	14.363	14.5099	15.1092	10.7326	10.4795	9.20665	10.9976	9.71721	9.869	10.7325	11.4128	11.0113
Itgam	8.09457	7.94441	5.50371	9.79132	10.4869	10.8606	10.7286	11.0756	10.3597	12.6542	12.5492	12.2014	10.6193	12.1362	12.3879	13.3349	13.5573	13.1681
Klrd1	7.63949	6.85304	6.02986	8.14596	7.73469	7.37824	7.79022	8.45001	6.57304	11.3175	11.1034	11.1039	10.6144	11.1805	10.7725	11.8911	11.5878	10.6976
Lair1	8.2776	7.45608	7.26755	9.65662	8.6632	9.90087	9.58753	9.79328	9.3256	11.5372	11.4367	11.7708	11.3408	11.235	11.3934	10.342	10.1075	10.0521
Lima1	11.5172	11.7926	12.1633	10.9683	11.2131	11.4139	11.2288	11.0859	11.6287	7.43581	6.33639	7.55501	8.01005	7.41593	7.43288	7.91887	7.54714	7.16478
Man1a	9.82258	9.58386	9.16894	9.15521	9.37442	9.98273	9.49479	9.66488	8.98798	13.2422	13.3909	13.6335	12.7703	13.4724	12.957	12.4069	12.4328	12.2732
Mcemp1	7.08075	6.50039	6.83475	7.67433	7.71648	7.30469	7.77768	7.82459	7.86452	11.2001	11.5188	11.5561	11.0447	10.6162	10.884	11.9394	11.928	11.9257
Met	11.1559	10.8747	10.6711	10.7108	11.1596	11.1672	11.2033	11.3539	10.94	6.87754	7.82729	7.11592	6.72326	6.73777	6.86019	8.83077	9.42902	8.50078
Mmp12	4.61158	4.43248	5.0027	4.96348	4.59451	5.09059	5.7207	5.81281	5.51178	11.2511	11.4363	11.5506	10.6114	11.1052	10.4153	9.54019	10.3915	9.95476
Mpeg1	15.8782	15.6999	15.6753	15.7306	15.6622	15.8379	16.0198	16.0577	15.6939	12.9687	12.7165	12.2226	11.9543	11.6922	12.1736	13.7063	13.3502	12.7142
Ms4a4c	7.22687	7.56241	6.07803	7.38457	7.14708	7.43104	7.92144	7.84904	7.06486	11.0656	11.2998	11.5439	11.2732	11.5296	11.4773	11.0444	10.6802	10.5431
Ms4a6b	8.4512	8.34877	7.90386	7.00865	7.74671	8.06424	7.68668	8.21627	6.72954	11.4237	11.8652	12.3381	11.8178	11.6153	11.8984	11.1496	11.1977	10.9671
Naaa	14.7549	14.5341	14.6917	13.9824	14.2414	14.336	14.3685	14.3248	14.7132	10.519	10.3774	9.39794	10.2944	10.2381	9.99716	11.1354	11.231	11.1297
Notch4	10.0894	11.0279	11.0276	9.44693	9.65665	9.09737	9.09818	8.60877	9.70222	7.22363	7.0275	6.30442	7.73114	6.49922	5.69366	5.67201	5.9846	6.30866
Oasl2	6.80634	6.88618	7.15975	9.36035	8.26405	9.48009	8.5894	8.89663	8.64262	11.199	11.6508	12.1794	11.5979	11.7393	12.243	11.3719	11.4564	11.1923
P2ry14	11.8407	11.6129	11.8556	12.4947	12.0337	12.8069	11.9357	12.0298	11.7808	7.17898	6.87236	7.46417	7.78153	7.08966	6.62364	8.40639	9.1003	7.73963
P3h2	10.8001	10.7831	11.2561	9.95559	10.4607	10.9156	10.4371	10.5268	10.9702	3.2012	3.42681	1.10271	4.806	1.01192	2.55592	3.54981	4.14916	1.00247
Pbx1	12.8134	12.828	12.7173	12.9518	12.9501	13.0465	12.9148	12.8157	12.6599	10.0138	9.73215	9.01835	8.17532	9.83269	9.60717	9.83765	10.1542	9.78465
Pde1b	10.5384	10.7347	11.4539	10.066	9.96767	10.3718	10.0151	9.85946	10.5271	7.76062	7.47854	7.34703	8.62504	6.30885	7.58731	7.48799	7.74776	7.39723
Pdia5	11.2772	11.5693	11.5685	10.8121	10.9624	11.1056	11.365	11.2652	11.3526	7.4282	6.5008	3.17521	4.19086	5.38073	4.42611	7.39924	6.30621	7.01613
Pianp	10.668	10.9399	11.3486	10.3126	9.92468	10.6742	10.3466	9.59613	11.1784	6.22449	5.07934	3.34775	4.74925	4.41495	5.87256	6.34578	8.07085	7.85041
Plin2	11.316	11.6758	11.7689	11.0599	11.0999	11.576	11.4749	11.1762	11.6858	8.52377	7.99212	7.45476	7.48403	8.08436	8.0313	10.0481	9.47689	10.0534
Ppt1	15.7083	15.4079	15.413	15.4758	15.4018	15.6059	15.5592	15.7119	15.228	11.5403	11.4826	11.1263	11.5115	11.3155	11.2319	11.5383	11.7332	10.6958
Rab7b	13.0013	12.9187	13.189	13.2544	13.1504	13.301	13.1696	13.2541	13.4183	8.60364	8.38165	6.02822	8.31384	8.16322	8.09449	8.96824	9.87722	8.45201
Rgl1	4.44237	3.7586	5.63832	4.85185	5.12302	4.63062	5.2617	4.76304	5.11758	12.1188	12.0443	11.5023	11.9357	11.6846	11.7558	11.3656	11.8215	11.8203
Rin2	6.97095	6.21758	6.39568	7.36438	7.87268	7.44821	8.54569	8.38879	8.00481	11.0131	10.63	11.0115	10.6823	10.8543	10.7233	9.68957	9.7691	8.88145
Rras2	8.07541	7.60947	6.95571	4.29165	6.35857	7.5472	7.00476	6.8613	6.58799	10.5847	10.7515	11.579	10.4326	10.7041	10.5585	9.54881	9.75053	9.34032
S100a4	7.16475	7.52081	6.21359	4.66633	6.65483	6.02415	7.50838	6.62691	6.11741	12.2799	12.5436	12.6225	12.7408	12.0773	12.5468	12.4369	12.0507	12.9314
Sash1	8.25649	7.97554	8.12634	8.23208	8.26822	8.38286	8.4814	8.81521	8.46777	11.2709	11.5584	10.9567	11.1326	11.801	11.4065	9.93427	10.1507	10.0176
Septin3	12.226	12.0518	12.1758	12.3433	12.6198	12.8481	12.6425	12.6344	13.2449	8.64689	8.16253	6.65591	7.98569	7.88163	8.57619	8.77601	9.67703	9.67204
Serpinb6b	11.0725	11.1449	11.9128	10.3541	10.9669	11.6405	11.2809	10.9597	11.4803	6.46658	6.52878	8.66158	7.58476	7.68185	7.7466	6.10512	6.526	6.75978
Serpinf1	10.2731	10.3749	10.2606	9.83417	8.92617	9.01618	8.98816	9.10639	9.26875	6.35864	5.32252	4.18694	5.94066	6.13193	6.23232	6.10512	5.96325	6.02723
Sh3pxd2b	10.8823	10.8581	11.006	10.1598	10.5492	10.3108	10.419	10.4011	10.5663	8.10409	6.80532	5.923	6.92887	6.93045	7.75314	8.35619	8.40364	8.46436
Sirpa	8.4512	8.66743	7.19294	10.1671	10.039	10.4106	10.8055	10.6528	10.9752	13.9252	14.1671	14.0756	13.6785	13.7607	14.0008	14.0312	14.0909	14.6477
Sirpb1a	4.18064	4.89	1.68642	5.63763	2.18998	2.84826	4.94017	3.41769	3.15922	11.2446	11.4256	11.6758	11.2851	11.7177	11.1002	10.9897	11.068	10.6993
Slc2a3	6.39173	6.50039	6.35716	6.23532	6.5213	7.06962	5.66731	6.14449	5.51178	11.1126	11.3629	10.6843	11.1944	11.4177	11.1231	9.94867	10.2587	10.2313
Slc8b1	11.914	12.2889	12.9246	11.96	11.8894	11.7063	11.904	11.5609	12.5581	8.78735	9.103	9.05305	9.38092	8.58211	9.07366	8.99877	8.72233	8.51272
Slco3a1	11.2882	11.8493	11.8923	12.0205	11.6129	11.6391	11.4074	11.4104	11.9638	8.22759	8.40826	8.11071	8.004	8.17849	8.85389	9.0385	9.53773	9.35808
Snx22	10.4602	10.6994	10.9713	10.6609	10.5889	10.182	10.3801	10.4369	10.9652	6.72441	5.35414	5.71811	6.25788	6.00066	7.09461	5.23252	7.04605	4.52829
Spib	7.61316	8.14482	7.04325	4.29165	7.74071	6.42209	7.83933	7.44613	7.40588	10.8375	11.0379	11.1454	11.2963	11.0681	11.1155	10.7325	10.7332	11.3767
St8sia1	7.63949	7.30907	6.02986	9.8045	9.07655	9.56522	9.4967	9.45393	9.18765	10.8461	10.9604	11.3765	11.0351	11.0811	10.8973	10.4854	10.7332	10.3537
St8sia6	7.42156	6.58355	6.00516	4.20345	5.48048	5.21623	6.04764	7.14417	5.51178	12.4044	12.3215	12.498	11.8031	12.0117	12.0221	11.1732	11.4274	10.8722
Tgm2	6.11971	5.99263	6.68726	8.59915	8.59836	9.21244	9.78219	8.6956	9.41843	12.5946	12.665	12.0934	12.8226	12.8515	12.9327	10.3588	9.99499	10.6361
Tlr12	10.6059	10.908	11.2717	11.9456	11.8782	12.3777	12.3783	12.0001	12.6847	6.89971	6.92595	5.923	5.99048	6.19335	5.96563	7.42943	7.11544	6.70533
Tlr3	13.379	13.1483	13.2074	13.8245	13.5439	14.0066	13.7097	13.8708	13.6976	9.28116	8.74283	7.92563	8.45359	8.80506	8.65166	9.12407	10.0693	8.45614
Tlr7	5.49788	4.80014	1.07675	4.5279	4.69715	4.56914	5.14935	5.95475	3.44849	10.8275	11.0171	11.2422	10.5721	10.654	10.7308	9.40616	9.35513	8.36687
Trib1	11.2614	11.2705	11.8308	10.7424	10.7946	11.1967	11.1354	10.7131	11.5692	7.16989	7.47135	6.62269	8.034	6.93045	7.28723	8.46587	7.86752	8.85042
Ttc39a	10.7328	11.1027	11.4075	10.1227	10.2875	10.173	10.0481	10.0769	10.6542	1.49652	4.35813	5.923	1.05585	3.72238	7.10488	0.920365	0	1.58826
Tubb2a	10.3176	10.3494	10.2343	9.67314	10.0476	9.80411	10.0016	10.1101	10.5445	7.06585	6.87236	7.4828	7.63261	7.32738	7.75314	8.53693	8.77536	8.95621
Ube2e2	6.1383	4.01977	6.73311	6.63997	5.83585	6.04688	6.22441	4.95548	5.3458	10.6059	10.767	11.0627	10.6351	10.7686	10.5678	8.14951	8.71915	8.55182
Xcr1	14.4061	13.8887	13.7849	13.9805	13.9822	14.1938	13.9109	14.2661	13.6429	7.08533	8.25756	7.20837	7.13118	5.27106	7.34033	7.94	7.80888	5.61955
Zeb2	8.53426	7.87458	7.14852	10.3361	10.3954	11.3191	10.7204	10.8594	10.05	12.3576	12.4102	13.0199	12.3025	12.3209	12.3358	13.0766	13.2319	12.9658
