# Supplementary material for: Genomic deletion of Bcl6 differentially affects conventional dendritic cell subsets and compromises Tfh/Tfr/Th17 cell responses
Source: Nat Commun. 2024 Apr 30;15:3554. doi: 10.1038/s41467-024-46966-6 (PMC11061177; doi:10.1038/s41467-024-46966-6)
Supplement: Supplementary file 5 — Supplementary Data 2 [file 41467_2024_46966_MOESM5_ESM.xlsx]

## Sheet: Sheet1
Supplementary Table 2: DEGs between WT and XCR.Bcl6KO cDC1 and WT and CD11c.Bcl6KO cDC2
WT DC1 and DC2	WT DC2 and KO DC1	WT DC1 and KO DC2	KO DC1 and KO DC2	KO DC1	WT DC1	KO DC2	WT DC2
Klhl13	Ffar1	Plec	Cdk17	Cntln	Ruvbl2	Cradd	Arhgap28
Med12l	Cd22		Pcdh1	Ecm2	Plxnb2	Nacc2	Ly75
Siglecf	Pigv		Hes1	Ccdc93	Spata2	Serpina3f	Icos
Blvrb	Cdh17		Specc1	Gm37960	Cd8a	Sema4a	Bbs9
Treml2	Gm44135		Arpin	BC055308	Rras	Gm44104	Gsta3
Prx	Tgm2		Adam22	Fat3	S100a6	Runx1	Flvcr1
Gm43672	Ctnnd2		Cdcp1	Rasgrf1	2310061I04Rik	F2rl2	Vamp5
Gm28802	Ston2		Pglyrp1	Gm15527	Slc20a2	Plcb4	Tmem38b
1700006J14Rik	Lair1		Trp53inp2	Gm48066	Sox4	Cobll1	H2-Eb2
Tmem53	Malt1		Dnase1l3	Arrdc4	Stap2	Htr7	Arhgap6
Gbp7	Rin2		Gm8221	Vps54	Limd2	Mamdc2	Dmrtb1
Capg			Cd4	Dleu2	Lag3	Golm1	Cacna1e
Cd209d			Rgs12	Cd209e	S100a13	Slc16a6	9530078K11Rik
Plxdc2			Cd300e	4930431F10Rik	Renbp	Sepsecs	Cd83
Nrep			Myo6	Zfp90	Nol4l	Trib1	Gm17097
Tent5a			Smagp	Gm37655	Vangl2	Tiam1	Rasal2
Cldnd1			Ms4a1	Tgtp2	Pde3b	Trf	Prss27
B430306N03Rik			Tpm2	Gm48670	Cbr3	Tnfaip2	Adam23
Il1r1			Abcb1a	C1qb	Cd177	Nln	Cdon
Bach2			Sort1	Gm9484	Gsr	Arid3b	Rab37
Acy1			Kcnk6	Megf11	Cdc42ep2	Rap1gap	Hic1
P2ry13			Spint2	Gm37347	Tmem63a	Wdr3	Man1a
Hbegf			Nhsl1	Ifi44	Sh3pxd2a	Slco3a1	Dennd3
Pltp			Rab11fip4	mt-Nd2	Epcam	Dab2	Apol7c
Rnasel			Dusp2	Usp11	Cul7	Scd4	Rgs1
Gm45532			Asprv1	Gm11346	Cdc42ep4	Smyd2	Il10rb
Ptgs1			Cd300ld	Flacc1	Fgfr1	Cdk20	Kif17
Il1rap			Septin1	Gm16553	Ptafr	Cpd	Mdh2
Abhd14a			Eef2k	Trappc5	Rtn4rl1	Tmtc2	Map3k5
Cd33			Mxd1	Hcar2	Pygo2	Rhobtb1	Gramd1c
Fosl2			Apoe	Gm37238	Gclc	Plin2	Cyp4f16
Pml			Acp5	Alpk2	Krtcap2	Irf4	Sucnr1
Pilra				Gm45251	Peg13	Plcb1	Gm15261
Ccr5				Gm16153	1110008P14Rik	Ifi211	Gm16364
Tnip3				Tsc22d1	Marcksl1	Gm18553	Gm43461
Dcaf1				Gm35154	Itga5	Klf4	Gm49705
Mt1				Cd274	Arrb1	Vim	C5ar2
Gimap9				Ftx	Ass1	Gpr171	Lyst
Wfdc17				Slc44a5	5430420F09Rik	Racgap1	Gm44292
5730435O14Rik				Olfr173	Cd207	Hrh2	Chka
Cd164				Ly86	Jup	Lmo4	Fasl
St7				A930037H05Rik	Snx33	Rxra	Ppp1r9a
Zfp658				Maf	Prph	Ubash3b	Agpat3
Apba1				Panx1	Soga1	B930086L07Rik	Gm26520
Sidt2				Gm17944	Aldoa	Rara	Dedd2
Sell				9230105E05Rik	Arhgap31	Pkdcc	4833407H14Rik
Dusp7				mt-Rnr1	Krt80	Shroom4	Pla2g7
S100a10				Ddx58	Nfix	Atad3a	BC051142
Ccdc162				Gm48838	Cenpv	Pkn3	Gm17334
Arid5a				Gm45221	Fastkd1	Mertk	Swap70
Tmem106a				Gm44432	Rem1	Cds1	Dab2ip
Gpr160				Ifit1bl1	Gramd4	Got1	Sulf1
Clec4b2				Timd4	Ms4a6c	Csf1	Asb2
Dock1				Clec4g	Zfp628	Kcnd1	Gm44663
Pilrb1				Siglecg	Fgr	Glipr2	Gm15925
Clec4n				Ptprr	Arl2	Ext1	Nipal1
Lifr				Lilrb4a	Trim16	Thy1	Flnb
Hepacam2				Bco2	Clic4	Prkca	Hpgds
Gimap1				Cep57	Smpdl3a	Dok2	Peak1
Ablim1				Gm37706	St8sia6	3200001D21Rik	Cep70
Mt2				mt-Cytb	Gm15564	Ttc41	Rgs2
A530064D06Rik				mt-Co1	Uap1l1	Slc29a3	Dtx1
Trim30c				Nrp2	Suox	Dapk1	Dusp10
Ccr1				Zfp950	Ptp4a3	Ercc6l	Tmem150c
Pilrb2				Klre1	Slc2a8	Morrbid	Rundc3b
Cfp				Gm38162	Gm4651	Tspo	Prkcb
Cd1d1				Gm18068	Tnf	Met	Mid2
Cysltr1				Tfec	Eml2	Ramp1	Tnfrsf1b
Bcl6				Gm49518	Elp3	Fkbp1b	Gm32509
Lpin1				Gm46224	Pdgfa	Pianp	Lysmd2
WT DC1 and DC2	WT DC2 and KO DC1	WT DC1 and KO DC2	KO DC1 and KO DC2	KO DC1	WT DC1	KO DC2	WT DC2
Il13ra1				Gm45187	Pygl	Pdlim1	Kcnj16
P2ry12				Il18	C430049B03Rik	P2ry14	Ryr3
Gbp3				A930007I19Rik	Fam167a	Ptpn7	Rgs3
Gm13373				Gm42731	Gpc1	Tep1	Clec4a4
Ak8				Gbp2b	Adcy4	Cd300lg	Eno3
Gimap6				Gm12734	Gaa	Galnt10	2900052N01Rik
Upb1				Azi2	Josd1	Fry	Cd72
Scml4				Ccnd2	4933424M12Rik	Atp2b4	Dnajc22
Il1rl2				Rasgrp1	Gstp1	Tex264	Phf11c
				Gm32098	Cdc42ep3	Ngfr	Procr
				Cyp8b1	Mir6236	Clnk	Fads6
				Lpp	Nuak1	Rad54l2	Nrbf2
				Gpr82	Agpat1	Gm37612	Prrt1
				Amn1	Cd244a	Galnt3	Dynlt2b
				Gm40645	Impdh1	Mcub	Ccser1
				Clec4a2	Csf2rb2	Endod1	Peli1
				2810429I04Rik	Dcxr	Fxyd5	Gm44746
				Zfp456	Patj	Cfh	Slc4a8
				Gm45220	Med16	Mras	Pou6f1
				Gm44573	Nat8l	Syne2	Mreg
				Ifitm1	Ndufaf8	Aox2	Sema4f
				Gpr141	Myb	Pde5a	Pik3cb
				Gbp4	Rhof	Notch1	Bcl2a1b
				Gm42572	Gdpd5	Ly6c2	Gm28187
				Gm15472	Bahcc1	Kcnn4	Noxred1
				Tec	Spn	Dpysl2	Gm42686
				Fam8a1	Lrrc8b	Olfm1	Rabgap1l
				Gpr65	Cd37	Ppef2	Gm5547
				2700099C18Rik	Zdhhc14	Septin3	Nck2
				Tmem154	Bcor	Dusp3	Birc2
				Ccl24	Ccr9	Fbxo44	Anpep
				Ear2		Rell1	Prepl
				Peli2		Iqgap2	Sash1
				Evi5		Cox6a2	Olfr735
				Tet1		Cmtm4	Tfrc
				Gm37718		Poglut3	Pou2f2
				Gm50069		Gm15666	Gm45359
				5430437J10Rik		Gatm	Gm6377
				Gbp9		Urm1	Ube2e2
				Gm14010		2610318N02Rik	Ccnd1
				Oasl2		Fnip2	Rasl12
				1600014C10Rik		Ahnak	Eml5
				Lacc1		Lgals3	Chst15
				A130071D04Rik		Arhgef18	Nav2
				Fam214a		AI839979	Trpm2
				Tsga10		Aff3	Slc12a3
				Mndal		Net1	Slc44a1
				Gm4956		Crip1	Tbc1d4
				Gm31583		Lmna	Hcfc2
				Siglece		Lyz2	Rel
				Arhgap15		Cd226	Gm13571
				Zeb2		9230111E07Rik	Jak2
				Ddx60		Tubb2a	Gm7967
				Gm37472		Gata3	Hvcn1
				Gm21781		Myof	Hgfac
				Alms1		Bst2	Flt1
				Gm50300			Mirt1
				Lgals9			Slc8a2
				AI480526			Sat1
				4930469K13Rik			Gpr4
				Vopp1			Tbc1d10c
				Gk			Gpr161
				Cass4			Gm6637
				Dennd1b			Gm43411
				Dock4			Cdhr3
				Gm40153			Gm39458
				Zfp263			Mgam2-ps
				Gm12250			Tmem132c
				Gm43065			Hap1
				Mir17hg			Per3
				Stac			Gm2065
				Gm42852			Gm37949
WT DC1 and DC2	WT DC2 and KO DC1	WT DC1 and KO DC2	KO DC1 and KO DC2	KO DC1	WT DC1	KO DC2	WT DC2
				Dthd1			Prnp
				Gm46440			Sec1
				Gm17039			S100pbp
				Il1bos			Gm34680
				Gm43313			Bcl2a1d
				Pkib			Ccdc192
				Ifit1			Gfpt1
				Gm37216			Gm18362
				mt-Nd1			Gpm6b
				Gm38387			Rasal1
				Gm43984			Esam
				Gm37648			Mmp12
				Gm27010			Bdkrb2
				Ifi213			Suco
				Herc6			Gm22281
				Gm15356			Cyp4f37
				Gm45206			Snn
				6820402A03Rik			Mmp9
				Gm29670			Patl2
				Bpifb4			Blk
				Acsl1			Camkmt
				Dtnb			Asrgl1
				Fcrl6			Ifnlr1
				Rsrp1			Sfmbt1
				C030017G13Rik			Fmnl3
				Gm10484			Gp2
				A130048G24Rik			Serpinb2
				Ifi206			Nr4a1
				Arap2			Tcf7
				Gm44860			Foxr1
				Prdm1			Ppp1r14a
				Itgam			AW112010
				Bclaf3			Oprd1
				BC147527			Ttn
				Epha1			Bcl2a1a
				Slc18a2			H2-Q6
				Klrb1b			Slc6a12
				Gm13274			Acap1
				Gm32633			AW011738
				Mlkl			Ccrl2
				Trim30b			Tjp3
				Gm49565			Degs2
				Mir155hg			Id2
				Csf1r			Gm45191
				Tg			Fut4
				Stk17b			Adamdec1
				Gbp8			Rab30
				Gm36989			Gngt2
				4930594C11Rik			Gm26535
				Ank1			Ncald
				Gm50440			Ptpn3
				Gm37642			Nfkbiz
				Bank1			Spats2
				Dusp22			Slc12a2
				Ints6l			Actr1b
				Ube2d2b			Tmem131l
				Slfn8			Gm13590
				Gm36378			Tspan2
				Pla2g4a			Stap1
				Gm17970			Rapgef1
				Gm48484			Scnn1g
				Slc7a11
				Cybb
				Ripk2
				Ifit3
				Gm15832
				Lmo3
				Gm5431
				Gm16894
				Il1r2
				Zfp719
				Clcn1
WT DC1 and DC2	WT DC2 and KO DC1	WT DC1 and KO DC2	KO DC1 and KO DC2	KO DC1	WT DC1	KO DC2	WT DC2
				Gapt
				Cebpg
				Gm37470
				Slc15a3
				Rsad2
				Gm48771
				Rassf8
				Tns1
				Clec1b
				Gm16174
				Zcwpw1
				Gm48065
				F630028O10Rik
				Hacd4
				Prickle1
				Clk4
				Rasgef1b
				Cd209a
				Rian
				Gm48671
				Dglucy
				Dzip3
				Ptger2
				Gm45094
				Entpd1
				Gm37423
				Gm43753
				Kynu
				Hip1
				Atrnl1
				Nhsl2
				Gm19154
				Arid5b
				Btf3-ps13
				4930512J16Rik
				Gm38220
				Serpine2
				Gm36551
				Sirpa
				Ripor2
