# Supplementary material for: Genomic deletion of Bcl6 differentially affects conventional dendritic cell subsets and compromises Tfh/Tfr/Th17 cell responses
Source: Nat Commun. 2024 Apr 30;15:3554. doi: 10.1038/s41467-024-46966-6 (PMC11061177; doi:10.1038/s41467-024-46966-6)
Supplement: Supplementary file 6 — Supplementary Data 3 [file 41467_2024_46966_MOESM6_ESM.xlsx]

## Sheet: Sheet1
Supplementary Table 3: Expression levels of top 50 DEGs between ESAMhi and ESAMlo cDC2
Genes associated with ESAMhi cDC2
gene symbol	DC2.WT1	DC2.WT2	DC2.WT3	DC2.CTG1	DC2.CTG2	DC2.CTG3
2900052N01Rik	9.24047	9.53243	9.28836	7.41441	7.8385	6.94741
Abcb1a	10.2273	10.1167	10.5102	7.16807	6.33973	7.11343
Arap2	11.5163	11.0911	11.9877	10.9342	10.7798	10.5285
Arhgap6	10.6227	10.8061	10.1828	8.44755	8.05074	7.84412
Cass4	8.75121	8.99682	8.81282	9.42876	8.85286	9.11867
Ccnd1	13.2745	13.409	13.3594	12.3045	12.1778	12.3762
Ccr6	8.51662	8.41202	8.92607	8.2332	7.6774	7.92973
Chst10	7.38954	7.93577	7.4828	6.65779	6.75446	6.55948
Clec4a4	9.97256	10.0042	10.3833	7.4808	8.13908	8.12904
Cyp4f37	9.21416	9.37564	9.54703	6.39251	7.79082	7.5595
Dab2ip	9.90015	10.1655	9.34801	8.10343	7.42751	8.39724
Dscam	10.8918	11.0657	11.2952	8.0116	7.97809	9.42278
Dtx1	11.4836	11.6842	11.447	6.16017	5.3898	6.67732
Eml5	8.47291	8.6567	8.64514	6.97686	7.15364	7.11343
Esam	8.56252	9.38141	9.31979	6.45256	6.3886	7.53629
Ffar2	12.2975	12.2922	12.2392	11.6999	11.5295	12.3274
Frmd5	9.58306	9.0412	9.4319	7.97112	7.78474	8.79934
Gem	4.45605	2.66002	2.97919	2.66802	3.22827	2.32588
Gpm6b	9.70615	9.47785	10.1642	6.95627	6.82717	6.67732
H2-Eb2	10.6887	10.7728	11.5736	7.66339	8.27091	8.41432
Ifitm1	8.76638	9.11919	9.06547	8.15403	6.5831	8.17485
Il12b	6.09591	5.78374	6.34572	6.56563	6.72938	6.04926
Il21r	10.5787	10.507	11.0673	8.95533	8.84996	9.81551
Irf4	12.2768	12.0855	11.5757	13.0942	12.911	13.0254
Lysmd2	8.55904	7.98204	8.86346	6.84865	5.78002	6.04926
Malt1	12.6706	12.7819	13.3858	11.9586	12.0087	11.4468
Mast4	9.37716	9.34253	9.07163	8.69443	9.16952	8.31781
Mdh2	13.9832	13.7053	13.4109	12.9871	12.2578	12.7303
Mreg	10.6318	10.6548	11.9651	8.87533	9.07813	9.55183
Myo1b	9.94483	9.73816	9.13485	7.88658	7.75399	7.60483
Ncald	7.43581	7.8607	7.61535	3.75449	2.90902	5.61955
Nr4a3	8.98959	9.0819	10.18	9.53846	9.35513	9.98364
Phc1	9.52538	9.75306	10.1699	8.83923	8.89011	9.00211
Ppp1r14a	8.83991	8.48524	8.50634	6.06721	6.49657	6.98218
Prnp	6.55309	7.73423	8.55117	6.02828	5.14632	5.52839
Rasal2	10.4736	10.387	11.322	9.12176	9.58916	9.50677
Rgs3	8.87671	9.10996	8.83111	7.01718	6.63802	7.94743
Ryr3	8.5798	9.34842	10.7013	6.61901	6.8153	6.94741
Sash1	11.2709	11.5584	10.9567	9.93427	10.1507	10.0176
Scn3a	9.88355	10.0104	11.0203	9.17397	9.78592	10.0616
Sesn2	9.68395	10.0459	10.0407	8.72823	9.51407	9.64156
Slc6a12	9.02533	8.35845	8.90895	6.10512	6.76683	6.89972
Specc1	11.826	11.7077	12.067	10.7543	10.8366	10.8291
St14	9.49839	9.57833	9.83679	9.19169	8.55402	9.13421
Stk38l	7.995	8.228	8.54231	7.57835	7.97809	7.03832
Tbc1d4	12.2746	12.5353	12.8006	10.7203	10.603	10.7157
Tbx21	7.2923	7.41999	6.07808	5.79307	4.07148	5.81221
Tcf7	8.76336	9.62282	10.6722	5.39435	6.33973	6.51268
Tgm2	12.5946	12.665	12.0934	10.3588	9.99499	10.6361
Ttn	9.20528	9.36985	10.6813	7.30466	6.49657	7.37123
Genes associated with ESAMlo cDC2
gene symbol	DC2.WT1	DC2.WT2	DC2.WT3	DC2.CTG1	DC2.CTG2	DC2.CTG3
Ace	10.7744	10.3522	9.22337	9.43063	9.31356	9.99078
Adgre4	10.9219	10.6292	10.7053	10.7408	10.9777	10.254
C3	7.84305	7.83292	7.30577	8.00159	7.62398	9.01336
Ccl6	9.71086	8.76653	8.76415	10.4917	10.0198	9.83466
Ccl9	10.2619	9.67383	10.3783	11.6204	11.2226	11.0363
Ccr2	11.6826	10.8819	9.64747	12.587	12.3205	10.7764
Cd163	7.71757	6.69851	6.79658	9.308	9.22663	9.15214
Cd209d	8.34539	7.81598	7.76746	12.5503	12.2581	12.3911
Cd300lb	8.49856	8.74582	8.48339	8.33241	7.86752	8.17985
Cd36	7.90467	7.26227	7.23059	8.79643	8.55759	8.16479
Cfh	7.76062	7.72821	7.01712	9.50695	9.475	7.80582
Clec10a	9.09427	8.84374	6.82607	11.197	10.9159	11.188
Clec12a	9.9435	10.1075	8.39763	8.74633	9.06315	8.78629
Clec4a3	10.1599	10.3265	9.87432	9.97322	9.74897	9.54409
Clec4b1	8.12777	8.05119	8.35275	9.69113	9.41533	9.50876
Clec9a	9.30629	9.76928	9.30154	10.338	10.2836	8.9533
Crip1	12.4165	12.0248	11.7152	14.048	13.2428	14.0285
Cx3cr1	10.4304	10.0435	9.15241	10.6427	10.4559	10.2635
Dapk1	9.01775	8.58522	8.22578	10.1228	9.94957	9.96204
Fcgr2b	10.3471	10.041	9.19258	10.7976	10.6421	9.87838
Fcgr3	7.22363	6.98773	4.43672	8.67251	8.22231	8.29954
Fgfr1	8.62043	7.45686	8.60318	9.5945	9.29658	9.7912
Gcsam	6.115	5.07934	5.58648	6.32986	7.04605	4.86275
Gng12	7.79653	7.64757	6.78161	8.26285	8.43111	7.30869
Irf8	10.7326	10.4795	9.20665	10.7325	11.4128	11.0113
Itga8	6.68664	7.4125	6.86919	4.54318	6.55483	4.46415
Kcnn4	6.97476	6.36771	6.55387	8.33241	8.54687	8.11866
Klrk1	9.95413	9.91155	9.49061	10.8227	10.59	10.2647
Ltb4r1	7.15152	6.71078	4.27509	8.20292	7.75399	8.42699
Lyz2	13.5014	13.9551	13.3493	14.7382	14.8978	15.0145
Mcub	7.36584	7.13152	6.70434	9.08192	8.79664	9.03835
Mgl2	8.48762	7.71	7.64874	9.20703	7.68394	8.52849
Mpeg1	12.9687	12.7165	12.2226	13.7063	13.3502	12.7142
Myof	9.11811	9.40046	9.31719	10.9269	10.8388	11.2259
Naaa	10.519	10.3774	9.39794	11.1354	11.231	11.1297
Olfm1	10.6442	10.0853	9.14658	12.2624	11.8899	12.0366
P2ry14	7.17898	6.87236	7.46417	8.40639	9.1003	7.73963
Plin2	8.52377	7.99212	7.45476	10.0481	9.47689	10.0534
Psap	14.1082	14.1232	13.7593	14.7708	14.4892	15.1713
Rasa3	9.72335	9.22986	8.77553	10.2424	10.0656	9.46846
Sema4a	9.79462	9.82111	9.36317	11.7149	11.4049	11.8303
Serpinb10	9.61859	9.55471	8.14035	9.28959	9.40349	9.10296
Slc11a1	6.05697	6.45779	7.05497	6.78	6.1449	7.30869
Tbxas1	8.13246	7.92528	8.62431	9.58447	8.71596	8.85668
Tiam1	10.2196	9.7634	8.9497	11.5156	11.4773	11.5314
Tlr11	10.0626	10.1328	10.4792	11.0086	11.0842	10.8714
Tnfsf9	6.51048	4.47778	6.40553	5.62059	5.70483	4.32662
Tnip3	7.25837	6.92595	7.25247	10.4417	9.91246	9.79935
Wfdc17	9.90701	9.70941	10.3431	12.127	11.6218	12.6187
Xdh	8.54855	8.52399	7.95928	9.13327	8.83534	8.78629
