# Supplementary material for: Genomic deletion of Bcl6 differentially affects conventional dendritic cell subsets and compromises Tfh/Tfr/Th17 cell responses
Source: Nat Commun. 2024 Apr 30;15:3554. doi: 10.1038/s41467-024-46966-6 (PMC11061177; doi:10.1038/s41467-024-46966-6)
Supplement: Supplementary file 7 — Supplementary Data 4 [file 41467_2024_46966_MOESM7_ESM.xlsx]

## Sheet: Sheet1
Product	Company	Cat. No.	Dilution	Product link
2-Mercaptoethanol (50 mM)	Gibco/ThermoFisher	31350010	N/A	https://www.thermofisher.com/order/catalog/product/31350010?SID=srch-srp-31350010
Albumin from chicken egg white	SigmaAldrich	A5503	500 µg/mouse	https://www.sigmaaldrich.com/DK/en/product/sigma/a5503
AMPure XP Bead-Based Reagent	Beckman Coulter	A63880	N/A	https://www.beckman.com/reagents/genomic/cleanup-and-size-selection/pcr/a63880
BD GolgiStop™ Protein Transport Inhibitor (Containing Monensin)	BD Biosciences	554724	1:10000	https://www.bdbiosciences.com/en-dk/products/reagents/flow-cytometry-reagents/research-reagents/single-color-antibodies-ruo/protein-transport-inhibitor-containing-monensin.554724
BD OptEIA™ Mouse IL-6 ELISA Set	BD Biosciences	555240	N/A	https://www.bdbiosciences.com/en-ca/products/reagents/immunoassay-reagents/elisa/elisa-kits/mouse-il-6-elisa-set.555240
Buffer RLT	QIAGEN	79216	N/A	https://www.qiagen.com/us/products/discovery-and-translational-research/lab-essentials/buffers-reagents/buffer-rlt
CellTrace™ Violet Cell Proliferation Kit, for flow cytometry	Invitrogen/ThermoFisher	C34571	N/A	https://www.thermofisher.com/order/catalog/product/C34571?SID=srch-hj-C34571
Collagenase, Type IV, C. histolyticum	US biological	C7511-70	0.5 mg/ml	https://www.usbio.net/molecular-biology/C7511-70/collagenase-type-iv-c-histolyticum
DNase I grade II	Roche	10104159001	30 µg/ml	https://www.sigmaaldrich.com/DK/en/product/roche/10104159001
DPBS, calcium, magnesium	Gibco/ThermoFisher	14040174	N/A	https://www.thermofisher.com/order/catalog/product/14040174?SID=srch-hj-14040174
DPBS, no calcium, no magnesium	Gibco/ThermoFisher	14190250	N/A	https://www.thermofisher.com/order/catalog/product/14190250?SID=srch-srp-14190250
Dynabeads™ Mouse DC (Dendritic Cell) Enrichment	Invitrogen/ThermoFisher	11429D	N/A	https://www.thermofisher.com/order/catalog/product/11429D
Dynabeads™ Untouched™ Mouse CD4 Cells Kit	Invitrogen/ThermoFisher	11415D	N/A	https://www.thermofisher.com/order/catalog/product/11417D
Dynabeads™ Untouched™ Mouse CD8 Cells Kit	Invitrogen/ThermoFisher	11417D	N/A	https://www.thermofisher.com/order/catalog/product/11417D
Dynabeads™ Untouched™ Mouse T Cells Kit	Invitrogen/ThermoFisher	11413D	N/A	https://www.thermofisher.com/order/catalog/product/11413D
eBioscience™ Foxp3 / Transcription Factor Staining Buffer Set	Invitrogen/ThermoFisher	00-5523-00	N/A	https://www.thermofisher.com/order/catalog/product/00-5523-00
EDTA (0.5 M), pH 8.0, RNase-free	Gibco/ThermoFisher	AM9260G	N/A	https://www.thermofisher.com/order/catalog/product/AM9260G?SID=srch-srp-AM9260G
Fingolimod (hydrochloride)	Cayman Chemical	10006292	20 µg/mouse	https://www.caymanchem.com/product/10006292/fingolimod-(hydrochloride)
HBSS (10X), no calcium, no magnesium, phenol red	Gibco/ThermoFisher	14180046	N/A	https://www.thermofisher.com/order/catalog/product/14180046?tsid=Email_POE_OC_OrderConfirm%20%20_SKULINK
HEPES (1M)	Gibco/ThermoFisher	15630056	N/A	https://www.thermofisher.com/order/catalog/product/15630056?SID=srch-srp-15630056
Imject Alum	Invitrogen/ThermoFisher	10475325	N/A	https://www.fishersci.de/shop/products/imject-alum-adjuvant/10475325
Ionomycin calcium salt from Streptomyces conglobatus	Sigma-Aldrich	I0634-1MG	750 ng/ml	https://www.sigmaaldrich.com/DK/en/product/sigma/i0634
Liberase™ TM Research Grade	Roche	LIBTM-RO	58 µg/ml	https://www.sigmaaldrich.com/DK/en/product/roche/libtmro?utm_source=google&utm_medium=cpc&utm_campaign=8809292844&utm_content=88946462815&gclid=CjwKCAiAlcyuBhBnEiwAOGZ2SxdeMCvw56qgz2Q-N1PfcUXLuywrJ2YOXNk9vWObKdOzPSV1h9dRTRoC-HQQAvD_BwE
LIVE/DEAD™ Fixable Near IR (780) Viability Kit	Invitrogen/ThermoFisher	L34994	1:1000	https://www.thermofisher.com/order/catalog/product/L34994?SID=srch-srp-L34994
LIVE/DEAD™ Fixable Near-IR Dead Cell Stain Kit	Invitrogen/ThermoFisher	L34976	1:1000	https://www.thermofisher.com/order/catalog/product/L34976?SID=srch-srp-L34976
LPS-RS	InvivoGen	tlrl-rslps	100 µg/mouse	https://www.invivogen.com/lps-rs
NP-KLH (Keyhole Limpet Hemocyanin)	BioCat	N-5060-5	100 µg	https://www.biocat.com/products/N-5060-5-BS
NP-OVAL (Ovalbumin)	BioCat	N-5051-10-BS	100 µg	https://www.biocat.com/products/N-5051-10-BS
OVA EndoFit™	InvivoGen	vac-pova	250 µg/ml	https://www.invivogen.com/endofit-ovalbumin
Ovation® RNA‑Seq System V2	Tecan	7102	N/A	https://shop.tecan.com/va/en/product/7102-32/OvationRNA-Seq-System-V2-32-reactions
Ovation® Ultralow System V2	Tecan	0344NB	N/A	https://shop.tecan.com/va/en/Reagents-&-Kits/Next-Gen-Sequencing/Ovation%C2%AE-Ultralow-System-V2,-32-reactions/p/0344NB-32
Penicillin-Streptomycin-Glutamin 100x	Gibco/ThermoFisher	10378016	N/A	https://www.thermofisher.com/order/catalog/product/10378016?SID=srch-srp-10378016
Percoll®	Cytiva/GE Healthcare/SigmaAldrich	GE17-0891-01	N/A	https://www.sigmaaldrich.com/DK/en/product/sigma/ge17089101
PFA	Thermo Fisher	J19943.K2	N/A	https://www.thermofisher.com/order/catalog/product/J19943.K2?SID=srch-hj-J19943.K2
PMA	Sigma-Aldrich	P1585-1MG	50 ng/ml	https://www.sigmaaldrich.com/DK/en/product/sigma/p1585
Polyinosinic–polycytidylic acid sodium salt	SigmaAldrich	P0913	100 µg/mouse	https://www.sigmaaldrich.com/DK/en/product/sigma/p0913
QIAGEN RNeasy Mini kit	QIAGEN	74106	N/A	https://www.qiagen.com/us/products/discovery-and-translational-research/dna-rna-purification/rna-purification/total-rna/rneasy-kits?catno=74106
Recombinant Mouse IL-23 Protein	R&D systems	1887-ML-010/CF	40 ng/ml	https://www.rndsystems.com/products/recombinant-mouse-il-23-protein_1887-ml
RNase-Free DNase Set	QIAGEN	79254	N/A	https://www.qiagen.com/us/products/discovery-and-translational-research/lab-essentials/enzymes/rnase-free-dnase-set
RPMI 1640 Medium	Gibco/ThermoFisher	11875093	N/A	https://www.thermofisher.com/order/catalog/product/11875093?SID=srch-srp-11875093
Triton X-100	Sigma	X-100	N/A	https://www.sigmaaldrich.com/CA/en/product/sial/x100
Viralex™ Foetal Calf Serum	PAA Laboratories GmbH	A15-651	N/A	Product no longer available
Antibodies
In vitro
CD28 Monoclonal Antibody (37.51), eBioscience™	Invitrogen/ThermoFisher	14-0281-82	1 µg/ml	https://www.thermofisher.com/antibody/product/CD28-Antibody-clone-37-51-Monoclonal/14-0281-82
CD3 Monoclonal Antibody (17A2), Functional Grade, eBioscience™	Invitrogen/ThermoFisher	16-0032-82	10 µg/ml	https://www.thermofisher.com/antibody/product/CD3-Antibody-clone-17A2-Monoclonal/16-0032-82
Imaging
Alexa Fluor® 488 anti-mouse CD11c (clone N418)	Nordic Biosite/BioLegend	117311	0.2 mg/ml	https://www.biolegend.com/de-at/products/alexa-fluor-488-anti-mouse-cd11c-antibody-2702
APC anti-mouse CD283 (TLR3), clone 11F8	Nordic Biosite/BioLegend	141904	0.2 mg/ml	https://nordicbiosite.com/product/141904/PE-antimouse-CD283-TLR3
BV421 anti-mouse B220/CD45R (clone RA3-6B2)	BD Biosciences	562922	0.2 mg/ml	https://www.bdbiosciences.com/en-us/products/reagents/flow-cytometry-reagents/research-reagents/single-color-antibodies-ruo/bv421-rat-anti-mouse-cd45r-b220.562922
Goat anti-Chicken IgY (H+L) Secondary Antibody, Alexa Fluor™ 488, polyclonal	Jackson Immunoresearch	703-546-155	1.5 mg/ml	https://www.jacksonimmuno.com/catalog/products/703-546-155
PE/Dazzle™ 594 anti-mouse CD172a (SIRPα), clone P84	Nordic Biosite/BioLegend	144016	0.2 mg/ml	https://www.biolegend.com/en-us/products/pe-dazzle-594-anti-mouse-cd172a-sirpalpha-antibody-10804
unlabeled anti-GFP (polyclonal)	Invitrogen	A10262	2 mg/ml	https://www.thermofisher.com/antibody/product/GFP-Antibody-Polyclonal/A10262
Flow Cytrometry
APC anti-mouse CD11c, clone N418	Nordic Biosite/BioLegend	117310	1:100	https://nordicbiosite.com/product/117310/APC-antimouse-CD11c
APC anti-mouse CD283 (TLR3), clone 11F8	Nordic Biosite/BioLegend	141906	1:100	https://nordicbiosite.com/product/141906/APC-antimouse-CD283-TLR3
APC anti-mouse/human CD44 Antibody	Biolegend	103012	1:400	https://www.biolegend.com/en-us/products/apc-anti-mouse-human-cd44-antibody-312
APC Streptavidin	Nordic Biosite/BioLegend	405207	1:200	https://nordicbiosite.com/product/405207/APC-Streptavidin
APC/Cyanine7 anti-mouse CD19 Antibody	Biolegend	115529	1:200	https://www.biolegend.com/en-us/products/apc-cyanine7-anti-mouse-cd19-antibody-3903
APC/Cyanine7 anti-mouse CD3ε Antibody	Biolegend	100329	1:200	https://www.biolegend.com/en-us/products/apc-cyanine7-anti-mouse-cd3epsilon-antibody-6070
APC/Cyanine7 anti-mouse NK-1.1 Antibody	Biolegend	108724	1:200	https://www.biolegend.com/en-us/products/apc-cyanine7-anti-mouse-nk-1-1-antibody-4002
APC/Cyanine7 anti-mouse TER-119/Erythroid Cells Antibody	Biolegend	116223	1:200	https://www.biolegend.com/en-us/products/apc-cyanine7-anti-mouse-ter-119-erythroid-cells-antibody-3905
BD Horizon™ BUV395 Rat Anti-Mouse CD4, clone GK1.5	BD Biosciences	563790	1:200	https://www.bdbiosciences.com/en-dk/products/reagents/flow-cytometry-reagents/research-reagents/single-color-antibodies-ruo/buv395-rat-anti-mouse-cd4.563790
BD Horizon™ BUV395 Rat Anti-Mouse CD45, clone 30-F11	BD Biosciences	564279	1:500	https://www.bdbiosciences.com/en-dk/products/reagents/flow-cytometry-reagents/research-reagents/single-color-antibodies-ruo/buv395-rat-anti-mouse-cd45.564279
BD Horizon™ BUV737 Hamster Anti-Mouse CD69, H1.2F3	BD Biosciences	564684	1:200	https://www.bdbiosciences.com/en-dk/products/reagents/flow-cytometry-reagents/research-reagents/single-color-antibodies-ruo/buv737-hamster-anti-mouse-cd69.612793
BD Horizon™ BUV737 Rat Anti-CD11b, clone M1/70	BD Biosciences	564443	1:400	https://www.bdbiosciences.com/en-dk/products/reagents/flow-cytometry-reagents/research-reagents/single-color-antibodies-ruo/buv737-rat-anti-cd11b.612801
BD Horizon™ BUV737 Rat Anti-Mouse CD3 Molecular Complex, clone 17A2	BD Biosciences	612803	1:200	https://www.bdbiosciences.com/en-dk/products/reagents/flow-cytometry-reagents/research-reagents/single-color-antibodies-ruo/buv737-rat-anti-mouse-cd3-molecular-complex.612803
BD Horizon™ BUV737 Streptavidin	BD Biosciences	612775	1:200	https://www.bdbiosciences.com/en-dk/products/reagents/flow-cytometry-reagents/research-reagents/single-color-antibodies-ruo/buv737-streptavidin.612775
BD Horizon™ BV421 Rat Anti-Mouse CD103, clone 290	BD Biosciences	562771	1:100	https://www.bdbiosciences.com/en-dk/products/reagents/flow-cytometry-reagents/research-reagents/single-color-antibodies-ruo/bv421-rat-anti-mouse-cd103.562771
BD Horizon™ BV480 Rat Anti-Mouse CD4, clone RM4-5	BD Biosciences	565634	1:200	https://www.bdbiosciences.com/en-dk/products/reagents/flow-cytometry-reagents/research-reagents/single-color-antibodies-ruo/bv480-rat-anti-mouse-cd4.565634
BD Horizon™ BV605 Rat Anti-Mouse CD8a, clone 53-6.7	BD Biosciences	563152	1:100	https://www.bdbiosciences.com/en-dk/products/reagents/flow-cytometry-reagents/research-reagents/single-color-antibodies-ruo/bv605-rat-anti-mouse-cd8a.563152
BD Horizon™ BV605 Streptavidin	BD Biosciences	563260	1:200	https://www.bdbiosciences.com/en-eu/products/reagents/flow-cytometry-reagents/research-reagents/single-color-antibodies-ruo/bv605-streptavidin.563260
BD Horizon™ BV711 Hamster Anti-Mouse CD11c, clone HL3	BD Biosciences	563048	1:200	https://www.bdbiosciences.com/en-dk/products/reagents/flow-cytometry-reagents/research-reagents/single-color-antibodies-ruo/bv711-hamster-anti-mouse-cd11c.563048
BD Horizon™ BV786 Rat Anti-Mouse CD103, clone M290	BD Biosciences	564322	1:200	https://www.bdbiosciences.com/en-dk/products/reagents/flow-cytometry-reagents/research-reagents/single-color-antibodies-ruo/bv786-rat-anti-mouse-cd103.564322
BD Horizon™ BV786 Rat Anti-Mouse IL-17A, clone TC11-18H10	BD Biosciences	564171	1:200	https://www.bdbiosciences.com/en-dk/products/reagents/flow-cytometry-reagents/research-reagents/single-color-antibodies-ruo/bv786-rat-anti-mouse-il-17a.564171
BD Horizon™ V500 Rat Anti-Mouse CD45, clone 30-F11	BD Biosciences	561487	1:200	https://www.bdbiosciences.com/en-dk/products/reagents/flow-cytometry-reagents/research-reagents/single-color-antibodies-ruo/v500-rat-anti-mouse-cd45.561487
BD Pharmingen™ Alexa Fluor® 647 Mouse anti-Bcl-6, clone K112-91	BD Biosciences	561525	1:50	https://www.bdbiosciences.com/en-dk/products/reagents/flow-cytometry-reagents/research-reagents/single-color-antibodies-ruo/alexa-fluor-647-mouse-anti-bcl-6.561525
BD Pharmingen™ Alexa Fluor® 647 Rat Anti-Mouse ESAM, clone 1G8	BD Biosciences	567162	1:100	https://www.bdbiosciences.com/en-dk/products/reagents/flow-cytometry-reagents/research-reagents/single-color-antibodies-ruo/alexa-fluor-647-rat-anti-mouse-esam.567162
BD Pharmingen™ APC-Cy™7 Mouse Anti-Mouse CD45.1, A20	BD Biosciences	560579	1:100	https://www.bdbiosciences.com/en-dk/products/reagents/flow-cytometry-reagents/research-reagents/single-color-antibodies-ruo/apc-cy-7-mouse-anti-mouse-cd45-1.560579
BD Pharmingen™ FITC Mouse Anti-Mouse Vβ 5.1, 5.2 T-Cell Receptor, clone MR9-4	BD Biosciences	553189	1:200	https://www.bdbiosciences.com/en-dk/products/reagents/flow-cytometry-reagents/research-reagents/single-color-antibodies-ruo/fitc-mouse-anti-mouse-v-5-1-5-2-t-cell-receptor.553189
BD Pharmingen™ FITC Rat Anti-Mouse CD44, clone IM7	BD Biosciences	561859	1:200	https://www.bdbiosciences.com/en-dk/products/reagents/flow-cytometry-reagents/research-reagents/single-color-antibodies-ruo/fitc-rat-anti-mouse-cd44.561859
BD Pharmingen™ PE Mouse anti-Bcl-6	BD Biosciences	561522	1:50	https://www.bdbiosciences.com/en-us/products/reagents/flow-cytometry-reagents/research-reagents/single-color-antibodies-ruo/pe-mouse-anti-bcl-6.561522
Biotin anti-mouse CD185 (CXCR5), clone L138D7	Nordic Biosite/BioLegend	145510	1:100	https://nordicbiosite.com/product/145510/Biotin-antimouse-CD185-CXCR5
Brilliant Violet 421™ anti-mouse CD11c Antibody	Biolegend	117329	1:500	https://www.biolegend.com/en-us/products/brilliant-violet-421-anti-mouse-cd11c-antibody-7149
Brilliant Violet 421™ anti-mouse CD45.2 Antibody	Biolegend	109832	1:200	https://www.biolegend.com/en-us/products/brilliant-violet-421-anti-mouse-cd45-2-antibody-7328
Brilliant Violet 421™ anti-mouse/rat XCR1, clone ZET	Nordic Biosite/BioLegend	148216	1:200	https://nordicbiosite.com/product/148216/Brilliant-Violet-421tm-antimouserat-XCR1
Brilliant Violet 711™ anti-mouse CD279 (PD-1) Antibody	Biolegend	135231	1:400	https://www.biolegend.com/en-us/products/brilliant-violet-711-anti-mouse-cd279-pd-1-antibody-12303
Brilliant Violet 785™ anti-mouse I-A/I-E Antibody	Biolegend	107645	1:400	https://www.biolegend.com/en-us/products/brilliant-violet-785-anti-mouse-i-a-i-e-antibody-12087
CD11b Monoclonal Antibody (M1/70), APC-Cyanine7	Invitrogen/ThermoFisher	A15390	1:400	https://www.thermofisher.com/antibody/product/CD11b-Antibody-clone-M1-70-Monoclonal/A15390
CD16/CD32 Monoclonal Antibody (93), eBioscience™	Invitrogen/ThermoFisher	14-0161-86	1:100	https://www.thermofisher.com/antibody/product/CD16-CD32-Antibody-clone-93-Monoclonal/14-0161-86
CD19 Monoclonal Antibody (eBio1D3 (1D3)), Brilliant Ultra Violet™ 737, eBioscience™	eBioscience	367-0193-82	1:200	https://www.thermofisher.com/antibody/product/CD19-Antibody-clone-eBio1D3-1D3-Monoclonal/367-0193-82
CD19 Monoclonal Antibody (eBio1D3 (1D3)), PE-Cyanine7, eBioscience™	Invitrogen/ThermoFisher	25-0193-82	1:100	https://www.thermofisher.com/antibody/product/CD19-Antibody-clone-eBio1D3-1D3-Monoclonal/25-0193-82
CD24 Monoclonal Antibody (M1/69), PE-Cyanine7, eBioscience™	Invitrogen/ThermoFisher	25-0242-82	1:200	https://www.thermofisher.com/antibody/product/CD24-Antibody-clone-M1-69-Monoclonal/25-0242-82?gclid=CjwKCAiA8sauBhB3EiwAruTRJozLF8pKH6b2TTqcMGJde35U1uK5UmhwWkqD0llKMIjYObisJQZ9SxoCn-0QAvD_BwE&ef_id=CjwKCAiA8sauBhB3EiwAruTRJozLF8pKH6b2TTqcMGJde35U1uK5UmhwWkqD0llKMIjYObisJQZ9SxoCn-0QAvD_BwE:G:s&s_kwcid=AL!3652!3!600168785949!!!g!!!1454324556!63404918784&cid=bid_pca_frg_r01_co_cp1359_pjt0000_bid0000…
CD279 (PD-1) Monoclonal Antibody (J43), PE-eFluor™ 610, eBioscience™	Invitrogen/ThermoFisher	61-9985-82	1:100	https://www.thermofisher.com/antibody/product/CD279-PD-1-Antibody-clone-J43-Monoclonal/61-9985-82
CD3e Monoclonal Antibody (145-2C11), PE-Cyanine7, eBioscience™	Invitrogen/ThermoFisher	25-0031-82	1:200	https://www.thermofisher.com/antibody/product/CD3e-Antibody-clone-145-2C11-Monoclonal/25-0031-82
CD45R (B220) Monoclonal Antibody (RA3-6B2), PE-Cyanine7, eBioscience™	Invitrogen/ThermoFisher	25-0452-82	1:200	https://www.thermofisher.com/antibody/product/CD45R-B220-Antibody-clone-RA3-6B2-Monoclonal/25-0452-82
CD90.2 (Thy-1.2) Monoclonal Antibody (53-2.1), FITC, eBioscience™	Invitrogen/ThermoFisher	11-0902-82	1:200	https://www.thermofisher.com/antibody/product/CD90-2-Thy-1-2-Antibody-clone-53-2-1-Monoclonal/11-0902-82
FITC anti-mouse I-A/I-E, clone M5/114.15.2	Nordic Biosite/BioLegend	107606	1:200	https://nordicbiosite.com/product/107606/FITC-antimouse-IAIE
FOXP3 Monoclonal Antibody (FJK-16s), APC, eBioscience™	Invitrogen/ThermoFisher	17-5773-82	1:200	https://www.thermofisher.com/antibody/product/FOXP3-Antibody-clone-FJK-16s-Monoclonal/17-5773-82
FOXP3 Monoclonal Antibody (FJK-16s), Brilliant Violet™ 421, eBioscience™	Invitrogen/ThermoFisher	404-5773-82	1:200	https://www.thermofisher.com/antibody/product/FOXP3-Antibody-clone-FJK-16s-Monoclonal/404-5773-82
IFN gamma Monoclonal Antibody (XMG1.2), PerCP-Cyanine5.5, eBioscience™	Invitrogen/ThermoFisher	45-7311-82	1:200	https://www.thermofisher.com/antibody/product/IFN-gamma-Antibody-clone-XMG1-2-Monoclonal/45-7311-82?gclid=CjwKCAiA8sauBhB3EiwAruTRJnniycZJtAZpqcf6AK_3mqQhMV_CGshb99ybQ_XjW_cM1HaEj9itbBoCQAYQAvD_BwE&ef_id=CjwKCAiA8sauBhB3EiwAruTRJnniycZJtAZpqcf6AK_3mqQhMV_CGshb99ybQ_XjW_cM1HaEj9itbBoCQAYQAvD_BwE:G:s&s_kwcid=AL!3652!3!600168785949!!!g!!!1454324556!63404918784&cid=bid_pca_frg_r01_co_cp1359_pjt0000_b…
IL-22 Monoclonal Antibody (1H8PWSR), PE, eBioscience™	Invitrogen/ThermoFisher	12-7221-82	1:200	https://www.thermofisher.com/antibody/product/IL-22-Antibody-clone-1H8PWSR-Monoclonal/12-7221-82?gclid=CjwKCAiA8sauBhB3EiwAruTRJn_4oP1jbKgAYIbCGAS6cth24oxGLdFMBrCI0iqGBsnVPrzmK1ig9RoCZwEQAvD_BwE&ef_id=CjwKCAiA8sauBhB3EiwAruTRJn_4oP1jbKgAYIbCGAS6cth24oxGLdFMBrCI0iqGBsnVPrzmK1ig9RoCZwEQAvD_BwE:G:s&s_kwcid=AL!3652!3!600168785949!!!g!!!1454324556!63404918784&cid=bid_pca_frg_r01_co_cp1359_pjt0000_bid0…
IRF4 Monoclonal Antibody (3E4), eFluor™ 660, eBioscience™	Invitrogen/ThermoFisher	50-9858-82	1:100	https://www.thermofisher.com/antibody/product/IRF4-Antibody-clone-3E4-Monoclonal/50-9858-82
IRF8 Monoclonal Antibody (V3GYWCH), PerCP-eFluor™ 710, eBioscience™	Invitrogen/ThermoFisher	46-9852-82	1:300	https://www.thermofisher.com/antibody/product/IRF8-Antibody-clone-V3GYWCH-Monoclonal/46-9852-82
MHC Class II (I-A/I-E) Monoclonal Antibody (M5/114.15.2), Alexa Fluor™ 700, eBioscience™	Invitrogen/ThermoFisher	56-5321-82	1:200	https://www.thermofisher.com/antibody/product/MHC-Class-II-I-A-I-E-Antibody-clone-M5-114-15-2-Monoclonal/56-5321-82?gclid=CjwKCAiA8sauBhB3EiwAruTRJuPUcPzyotr4ezWZHeSPxEWWRmS_Fv0EB4H3_l9xkOynZalxZsr-iBoCzAoQAvD_BwE&ef_id=CjwKCAiA8sauBhB3EiwAruTRJuPUcPzyotr4ezWZHeSPxEWWRmS_Fv0EB4H3_l9xkOynZalxZsr-iBoCzAoQAvD_BwE:G:s&s_kwcid=AL!3652!3!600168785949!!!g!!!1454324556!63404918784&cid=bid_pca_frg_r01_co_…
NK1.1 Monoclonal Antibody (PK136), PE-Cyanine7, eBioscience™	Invitrogen/ThermoFisher	25-5941-82	1:150	https://www.thermofisher.com/antibody/product/NK1-1-Antibody-clone-PK136-Monoclonal/25-5941-82
Pacific Blue™ anti-rat CD90/mouse CD90.1 (Thy-1.1), clone OX-7	Nordic Biosite/BioLegend	202522	1:200	https://nordicbiosite.com/product/202522/Pacific-Bluetm-antirat-CD90mouse-CD901-Thy11
PE anti-IRF4, clone IRF4.3E4	Nordic Biosite/BioLegend	646404	1:200	https://nordicbiosite.com/product/646404/PE-antiIRF4
PE anti-mouse CD283 (TLR3), clone 11F8	Nordic Biosite/BioLegend	141904	1:100	https://nordicbiosite.com/product/141904/PE-antimouse-CD283-TLR3
PE anti-mouse CD370 (CLEC9A, DNGR1), clone /H11	Nordic Biosite/BioLegend	143504	1:200	https://nordicbiosite.com/product/143504/PE-antimouse-CD370-CLEC9A-DNGR1
PE anti-mouse ESAM, clone 1G8	Nordic Biosite/BioLegend	136203	1:100	https://nordicbiosite.com/product/136203/PE-antimouse-ESAM
PE anti-mouse/rat XCR1, clone ZET	Nordic Biosite/BioLegend	148204	1:100	https://nordicbiosite.com/product/148204/PE-antimouserat-XCR1
PE/Cyanine7 anti-mouse CD64 (FcγRI), clone X54-5/7.1	Nordic Biosite/BioLegend	139314	1:100	https://nordicbiosite.com/product/139314/PECyanine7-antimouse-CD64-FcgRI
PE/Cyanine7 anti-mouse ESAM Antibody	Biolegend	136212	1:400	https://www.biolegend.com/en-us/products/pecyanine7-anti-mouse-esam-antibody-18924
PE/Dazzle™ 594 anti-mouse CD172a (SIRPα), clone P84	Nordic Biosite/BioLegend	144016	1:100	https://nordicbiosite.com/product/144016/PEDazzletm-594-antimouse-CD172a-SIRPa
PE/Dazzle™ 594 anti-mouse/human CD11b Antibody	Biolegend	101255	1:500	https://www.biolegend.com/en-us/products/pe-dazzle-594-anti-mouse-human-cd11b-antibody-9826
PerCP/Cyanine5.5 anti-mouse CD19	Nordic Biosite/BioLegend	115534	1:200	https://nordicbiosite.com/product/115534/PerCPCyanine55-antimouse-CD19
PerCP/Cyanine5.5 anti-mouse/human CD44 Antibody	Biolegend	103032	1:400	https://www.biolegend.com/en-us/products/percp-cyanine5-5-anti-mouse-human-cd44-antibody-5605
PerCP-Cyanine5.5 Anti-Human/Mouse CD45R (B220) (RA3-6B2)	Tonbo Bioscience	65-0452-U100	1:400	https://cytekbio.com/products/percp-cyanine5-5-anti-human-mouse-cd45r-b220-ra3-6b2?variant=40581197037604
ROR gamma (t) Monoclonal Antibody (B2D), PE-eFluor™ 610, eBioscience™	Invitrogen/ThermoFisher	61-6981-82	1:200	https://www.thermofisher.com/antibody/product/ROR-gamma-t-Antibody-clone-B2D-Monoclonal/61-6981-82
T-bet Monoclonal Antibody (eBio4B10 (4B10)), PE-Cyanine7, eBioscience™	Invitrogen/ThermoFisher	25-5825-82	1:200	https://www.thermofisher.com/antibody/product/T-bet-Antibody-clone-eBio4B10-4B10-Monoclonal/25-5825-82
TCR beta Monoclonal Antibody (H57-597), APC-eFluor™ 780, eBioscience™	Invitrogen/ThermoFisher	47-5961-82	1:100	https://www.thermofisher.com/antibody/product/TCR-beta-Antibody-clone-H57-597-Monoclonal/47-5961-82
