# Supplementary material for: Genomic deletion of Bcl6 differentially affects conventional dendritic cell subsets and compromises Tfh/Tfr/Th17 cell responses
Source: Nat Commun. 2024 Apr 30;15:3554. doi: 10.1038/s41467-024-46966-6 (PMC11061177; doi:10.1038/s41467-024-46966-6)
Supplement: Supplementary file 9 — Source Data [file 41467_2024_46966_MOESM9_ESM.xlsx]

## Sheet: Fig. 1
Figure 1 A
Spleen XCR1+	WT	CD11c Cre	XCR1 Cre		Tukey's multiple comparisons test	Mean Diff,	95,00% CI of diff,	Below threshold?	Summary	Adjusted P Value					Spleen XCR1-CD11b+	WT	CD11c Cre	XCR1 Cre		Tukey's multiple comparisons test	Mean Diff,	95,00% CI of diff,	Below threshold?	Summary	Adjusted P Value
	396432	480961	252998		WT vs. CD11c Cre	-112322	-260424 to 35780	No	ns	0.1701	A-B					732124	582608	780173		WT vs. CD11c Cre	378859	119373 to 638344	Yes	**	0.0025	A-B
	392329	499285	323902		WT vs. XCR1 Cre	95720	-50091 to 241531	No	ns	0.2618	A-C					1036462	715972	1207561		WT vs. XCR1 Cre	46736	-208736 to 302207	No	ns	0.8985	A-C
	367763	286897	351413		CD11c Cre vs. XCR1 Cre	208042	54518 to 361566	Yes	**	0.0053	B-C					1168125	350214	1079311		CD11c Cre vs. XCR1 Cre	-332123	-601109 to -63138	Yes	*	0.012	B-C
	79901	138386	122613													647068	450607	636868
	126714	101159	129706		Test details	Mean 1	Mean 2	Mean Diff,	SE of diff,	n1	n2	q	DF			643000	390083	928588		Test details	Mean 1	Mean 2	Mean Diff,	SE of diff,	n1	n2	q	DF
	141048	131681	88764		WT vs. CD11c Cre	359007	471330	-112322	61421	21	17	2.586	53			560728	258232	728000		WT vs. CD11c Cre	950148	571290	378859	107614	21	17	4.979	53
	542547	573496	300935		WT vs. XCR1 Cre	359007	263287	95720	60471	21	18	2.239	53			1565745	642680	984303		WT vs. XCR1 Cre	950148	903413	46736	105949	21	18	0.6238	53
	519335	541626	436996		CD11c Cre vs. XCR1 Cre	471330	263287	208042	63670	17	18	4.621	53			1307554	590062	1412212		CD11c Cre vs. XCR1 Cre	571290	903413	-332123	111554	17	18	4.21	53
	666510	952748	307138													1483583	907815	1069294
	293620	572485	368558													816918	773915	1402117
	237175	560701	298913													277273	1026476	968427
	230264	708440	296302													971882	664431	1143072
	349559	842543	262882													1095763	625702	917264
	467349	533367	458231													1155214	519523	981299
	307102	545756	244759													901102	467331	828200
	191171	355763	228176													469749	415909	563591
	162394	187311	135590													299871	330364	330382
	287478		131296													817989		300767
	599456															1152468
	373091															934512
	807917															1915985
Figure 1 B
pLN res. XCR1+	WT	CD11c_cre	XCR1_cre		Tukey's multiple comparisons test	Mean Diff,	95,00% CI of diff,	Below threshold?	Summary	Adjusted P Value					pLN res. XCR1-CD11b+	WT	CD11c_cre	XCR1_cre		Tukey's multiple comparisons test	Mean Diff,	95,00% CI of diff,	Below threshold?	Summary	Adjusted P Value
	3614	10375	8566		WT vs. CD11c_cre	-1077	-4375 to 2220	No	ns	0.7025	A-B					4451	13453	13166		WT vs. CD11c_cre	-4086	-11179 to 3007	No	ns	0.3436	A-B
	11662	3482	8950		WT vs. XCR1_cre	-96.28	-3548 to 3355	No	ns	0.9974	A-C					10263	6753	19626		WT vs. XCR1_cre	-7983	-15407 to -558,3	Yes	*	0.033	A-C
	951	1383	2311		CD11c_cre vs. XCR1_cre	981.2	-2401 to 4363	No	ns	0.7565	B-C					1544	2417	6876		CD11c_cre vs. XCR1_cre	-3897	-11172 to 3379	No	ns	0.3952	B-C
	3816	9589	1871													4538	24895	9522
	6606	7534	2303		Test details	Mean 1	Mean 2	Mean Diff,	SE of diff,	n1	n2	q	DF			13448	18009	9634		Test details	Mean 1	Mean 2	Mean Diff,	SE of diff,	n1	n2	q	DF
	7585	12006	4062		WT vs. CD11c_cre	5084	6161	-1077	1338	11	12	1.139	30			11847	13428	10044		WT vs. CD11c_cre	6643	10729	-4086	2877	11	12	2.008	30
	2702	7796	11297		WT vs. XCR1_cre	5084	5180	-96.28	1400	11	10	0.09726	30			3624	14773	25614		WT vs. XCR1_cre	6643	14626	-7983	3012	11	10	3.749	30
	6803	2164	3210		CD11c_cre vs. XCR1_cre	6161	5180	981.2	1372	12	10	1.011	30			5805	5052	6319		CD11c_cre vs. XCR1_cre	10729	14626	-3897	2951	12	10	1.867	30
	3995	5466	5584													3218	9558	35673
	4375	5180	3647													6345	8870	9784
	3813	5874														7990	7884
		3086															3657
															mLN res. XCR1-CD11b+	WT	CD11c Cre	XCR1 Cre		Tukey's multiple comparisons test	Mean Diff,	95,00% CI of diff,	Below threshold?	Summary	Adjusted P Value
mLN res. XCR1+	WT	CD11c Cre	XCR1 Cre		Tukey's multiple comparisons test	Mean Diff,	95,00% CI of diff,	Below threshold?	Summary	Adjusted P Value						12699	6015	7800		WT vs. CD11c Cre	3489	-3327 to 10304	No	ns	0.4398	A-B
	12764	5922	3288		WT vs. CD11c Cre	-2784	-10520 to 4953	No	ns	0.6641	A-B					12746	3252	10936		WT vs. XCR1 Cre	-3576	-10568 to 3416	No	ns	0.4404	A-C
	13055	2810	3362		WT vs. XCR1 Cre	4645	-3293 to 12582	No	ns	0.3437	A-C					11553	1933	6484		CD11c Cre vs. XCR1 Cre	-7065	-14057 to -72,58	Yes	*	0.0471	B-C
	7676	1775	2645		CD11c Cre vs. XCR1 Cre	7428	-509,2 to 15366	No	ns	0.0711	B-C					24399	17890	33525
	11035	44740	28617													28982	18630	21982		Test details	Mean 1	Mean 2	Mean Diff,	SE of diff,	n1	n2	q	DF
	34287	45796	20573		Test details	Mean 1	Mean 2	Mean Diff,	SE of diff,	n1	n2	q	DF			29112	8930	13225		WT vs. CD11c Cre	15055	11566	3489	2833	21	21	1.741	58
	49316	20893	8076		WT vs. CD11c Cre	13532	16316	-2784	3216	21	21	1.224	58			8723	18216	19729		WT vs. XCR1 Cre	15055	18631	-3576	2907	21	19	1.74	58
	10408	28798	15690		WT vs. XCR1 Cre	13532	8888	4645	3300	21	19	1.991	58			2221	2666	10269		CD11c Cre vs. XCR1 Cre	11566	18631	-7065	2907	21	19	3.437	58
	3404	6610	7264		CD11c Cre vs. XCR1 Cre	16316	8888	7428	3300	21	19	3.183	58			7465	2401	7679
	7066	7256	5457													3245	15433	26357
	4909	12596	6658													3805	4853	9524
	5641	11068	2270													13941	6863	8058
	7707	13777	1927													18471	19103	28707
	7088	28757	18878													10226	30492	18313
	5820	21181	5410													8069	20619	13784
	5685	14851	4123													12802	11390	13688
	9959	17884	3144													26071	9415	24329
	18899	11542	9712													29187	10557	33292
	20082	15892	12674													11685	8760	46308
	12457	12200	9098													26911	14575
	23505	8195														13837	10898
	13418	10092

## Sheet: Fig. 2
Figure 2 A
pLN mig. XCR1+	WT	CD11c_cre	XCR1_cre		Tukey's multiple comparisons test	Mean Diff,	95,00% CI of diff,	Below threshold?	Summary	Adjusted P Value					pLN mig. XCR1-CD11b+	WT	CD11c_cre	XCR1_cre		Tukey's multiple comparisons test	Mean Diff,	95,00% CI of diff,	Below threshold?	Summary	Adjusted P Value
	17387	13822	2918		WT vs. CD11c_cre	4749	-759,2 to 10258	No	ns	0.1016	A-B					56782	66062	64598		WT vs. CD11c_cre	827.2	-22829 to 24483	No	ns	0.9959	A-B
	28505	7365	2998		WT vs. XCR1_cre	8008	2242 to 13774	Yes	**	0.005	A-C					74369	33129	110079		WT vs. XCR1_cre	-18051	-42813 to 6710	No	ns	0.1877	A-C
	6492	4955	2398		CD11c_cre vs. XCR1_cre	3259	-2391 to 8909	No	ns	0.3427	B-C					22647	24320	23034		CD11c_cre vs. XCR1_cre	-18878	-43144 to 5387	No	ns	0.1511	B-C
	13910	9563	2488													23222	54927	39871
	18105	12252	3409		Test details	Mean 1	Mean 2	Mean Diff,	SE of diff,	n1	n2	q	DF			36588	48235	51948		Test details	Mean 1	Mean 2	Mean Diff,	SE of diff,	n1	n2	q	DF
	12081	6277	1921		WT vs. CD11c_cre	10764	6014	4749	2234	11	12	3.006	30			66114	45403	39597		WT vs. CD11c_cre	33527	32700	827.2	9596	11	12	0.1219	30
	4988	5707	6395		WT vs. XCR1_cre	10764	2755	8008	2339	11	10	4.842	30			17245	33852	89597		WT vs. XCR1_cre	33527	51578	-18051	10044	11	10	2.542	30
	6157	3384	883		CD11c_cre vs. XCR1_cre	6014	2755	3259	2292	12	10	2.011	30			26595	21246	18163		CD11c_cre vs. XCR1_cre	32700	51578	-18878	9843	12	10	2.712	30
	3117	4424	2275													13475	26681	37224
	2885	1193	1868													13760	13379	41673
	4773	1459														18003	15453
		1771															9714
mLN mig. XCR1+	WT	CD11c Cre	XCR1 Cre		Tukey's multiple comparisons test	Mean Diff,	95,00% CI of diff,	Below threshold?	Summary	Adjusted P Value					mLN mig. XCR1-CD11b+	WT	CD11c Cre	XCR1 Cre		Tukey's multiple comparisons test	Mean Diff,	95,00% CI of diff,	Below threshold?	Summary	Adjusted P Value					mLN mig. XCR1-CD11b+CD103+	WT	CD11c Cre	XCR1 Cre		Tukey's multiple comparisons test	Mean Diff,	95,00% CI of diff,	Below threshold?	Summary	Adjusted P Value					mLN mig. XCR1-CD11b+CD103-	WT	CD11c Cre	XCR1 Cre
	19192	3761	3432		WT vs. CD11c Cre	24114	12389 to 35839	Yes	****	<0,0001	A-B					20937	10958	11360		WT vs. CD11c Cre	11317	-6155 to 28790	No	ns	0.272	A-B					13394	3979	6896		WT vs. CD11c Cre	19127	8146 to 30107	Yes	***	0.0003	A-B					7399	6909	4408
	13432	2351	2700		WT vs. XCR1 Cre	29384	17354 to 41413	Yes	****	<0,0001	A-C					18062	5727	12379		WT vs. XCR1 Cre	-3321	-21247 to 14605	No	ns	0.8965	A-C					10687	1817	7625		WT vs. XCR1 Cre	1782	-9484 to 13048	No	ns	0.9234	A-C					7268	3877	4712
	25242	1574	1741		CD11c Cre vs. XCR1 Cre	5269	-6760 to 17299	No	ns	0.5465	B-C					21403	3297	11686		CD11c Cre vs. XCR1 Cre	-14639	-32565 to 3287	No	ns	0.1303	B-C					14464	1015	7361		CD11c Cre vs. XCR1 Cre	-17345	-28610 to -6079	Yes	**	0.0014	B-C					6845	2265	4264
	42585	36530	29785													42402	68882	101148													27187	26706	72341													15055	42205	29022
	82417	47134	29124		Test details	Mean 1	Mean 2	Mean Diff,	SE of diff,	n1	n2	q	DF			69951	89452	92808		Test details	Mean 1	Mean 2	Mean Diff,	SE of diff,	n1	n2	q	DF			44121	37868	62116		Test details	Mean 1	Mean 2	Mean Diff,	SE of diff,	n1	n2	q	DF			26070	51974	30929
	98931	16763	9633		WT vs. CD11c Cre	41190	17076	24114	4875	21	21	6.996	58			81276	32780	31653		WT vs. CD11c Cre	47745	36428	11317	7264	21	21	2.203	58			57329	8854	16405		WT vs. CD11c Cre	30079	10953	19127	4565	21	21	5.925	58			24153	23743	15075
	32717	24640	18778		WT vs. XCR1 Cre	41190	11807	29384	5001	21	19	8.309	58			27072	53614	90227		WT vs. XCR1 Cre	47745	51066	-3321	7453	21	19	0.6302	58			14158	12804	53138		WT vs. XCR1 Cre	30079	28297	1782	4684	21	19	0.538	58			12794	40502	36497
	18673	5073	7147		CD11c Cre vs. XCR1 Cre	17076	11807	5269	5001	21	19	1.49	58			26276	15681	59660		CD11c Cre vs. XCR1 Cre	36428	51066	-14639	7453	21	19	2.778	58			15691	4882	41689		CD11c Cre vs. XCR1 Cre	10953	28297	-17345	4684	21	19	5.237	58			10633	10785	18117
	38075	7221	10667													62254	19227	62938													46784	6003	38025													15681	13294	24815
	19005	16266	13194													38359	25126	68485													27725	5146	29057													10767	19898	39244
	15109	15940	5870													40211	29022	33467													30743	10013	12769													9490	18223	20502
	42721	12995	6161													40543	27100	25664													20197	9790	10088													20240	16780	15489
	40503	38257	18710													57716	57000	60096													30936	11862	34041													26711	44624	25496
	32196	17019	11789													37540	57962	84292													20586	16988	47995													16731	40389	36225
	40379	15913	5231													34072	47816	49529													16596	11891	19117													17359	35344	30362
	32220	20643	5692													44754	45256	27863													26284	9236	15544													17451	35616	12183
	51965	12876	14964													63340	28961	40631													39424	5201	19275													22538	23645	21356
	41352	21142	20285													76887	31500	54131													53745	6555	24719													22611	24661	29412
	36132	19060	9425													56209	35620	52246													32563	13020	19449													23209	22540	32797
	75375	13415														91726	50554														58126	14650														33321	35810
	66776	10025														51659	29449														30924	11726														20693	17387
Figure 2 B
SILP XCR1+	WT	CD11c_cre	XCR1_cre		Tukey's multiple comparisons test	Mean Diff,	95,00% CI of diff,	Below threshold?	Summary	Adjusted P Value					SILP XCR1-CD11b+	WT	CD11c_cre	XCR1_cre		Tukey's multiple comparisons test	Mean Diff,	95,00% CI of diff,	Below threshold?	Summary	Adjusted P Value					SILP XCR1-CD11b+CD103+	WT	CD11c_cre	XCR1_cre		Tukey's multiple comparisons test	Mean Diff,	95,00% CI of diff,	Below threshold?	Summary	Adjusted P Value					SILP XCR1-CD11b+CD103-	WT	CD11c_cre	XCR1_cre
	143689	76059	44000		WT vs. CD11c_cre	41807	4789 to 78825	Yes	*	0.0244	A-B					116260	27333	106195		WT vs. CD11c_cre	60411	19535 to 101286	Yes	**	0.0029	A-B					97477	17536	83907		WT vs. CD11c_cre	47783	12435 to 83130	Yes	**	0.0065	A-B					18676	9680	22288
	62876	48528	69973		WT vs. XCR1_cre	54862	11737 to 97987	Yes	*	0.0105	A-C					46381	17340	131123		WT vs. XCR1_cre	13205	-34413 to 60823	No	ns	0.7734	A-C					36800	10720	109881		WT vs. XCR1_cre	9202	-31976 to 50381	No	ns	0.8458	A-C					9505	6472	21241
	78866	58452	23302		CD11c_cre vs. XCR1_cre	13055	-30070 to 56180	No	ns	0.7367	B-C					50037	15794	26841		CD11c_cre vs. XCR1_cre	-47206	-94824 to 412,4	No	ns	0.0524	B-C					33029	9987	19319		CD11c_cre vs. XCR1_cre	-38580	-79759 to 2598	No	ns	0.0696	B-C					16861	5690	7415
	94666	113440	42231													101951	55960	68631													81932	33480	59708													20019	22480	8708
	78937	77982	22511		Test details	Mean 1	Mean 2	Mean Diff,	SE of diff,	n1	n2	q	DF			115070	44496	52446		Test details	Mean 1	Mean 2	Mean Diff,	SE of diff,	n1	n2	q	DF			84573	23292	20914		Test details	Mean 1	Mean 2	Mean Diff,	SE of diff,	n1	n2	q	DF			30496	21205	15993
	217714	62022	26160		WT vs. CD11c_cre	89479	47672	41807	14961	12	12	3.952	28			232923	32622	70663		WT vs. CD11c_cre	81949	21538	60411	16520	12	12	5.172	28			185319	17622	43825		WT vs. CD11c_cre	58783	11001	47783	14286	12	12	4.73	28			47604	15000	14096
	52609	30826	14143		WT vs. XCR1_cre	89479	34617	54862	17429	12	7	4.452	28			34890	11716	25307		WT vs. XCR1_cre	81949	68744	13205	19245	12	7	0.9704	28			24859	4153	9513		WT vs. XCR1_cre	58783	49581	9202	16642	12	7	0.782	28			9902	7521	9742
	62106	31370			CD11c_cre vs. XCR1_cre	47672	34617	13055	17429	12	7	1.059	28			48761	16422			CD11c_cre vs. XCR1_cre	21538	68744	-47206	19245	12	7	3.469	28			35982	6898			CD11c_cre vs. XCR1_cre	11001	49581	-38580	16642	12	7	3.278	28			12566	9430
	60304	20314														46684	5894														32985	2768														13524	3092
	53709	12771														45291	14799														19455	2390														14909	8775
	90164	32945														67502	13654														28401	2380														23100	6670
	78108	7356														77633	2425														44587	781														18225	1078
[truncated: 9 more columns]

## Sheet: Fig. 4
Figure 4 A
CD11b	Wt	xTg		Table Analyzed	CD11b		CD8a	Wt	xTg		Table Analyzed	CD8a		TLR3	Wt	xTg		Table Analyzed	TLR3		XCR1	Wt	xTg		Table Analyzed	XCR1		IRF8	Wt	xTg		Table Analyzed	IRF8		CD11c	Wt	xTg		Table Analyzed	CD11c		Sirpa	Wt	xTg		Table Analyzed	Sirpa		CD24
	815	2772						5658	904						7916.6	7446.6						7863	3903						3411	3345						34756.8	29742.8						233	750
	1236	2200		Column B	xTg			4642	1373		Column B	xTg			9800.6	8413.6		Column B	xTg			5683	3308		Column B	xTg			4263	4208		Column B	xTg			31131.8	30891.8		Column B	xTg			208	739		Column B	xTg
	439	3647		vs.	vs,			7187	981		vs.	vs,			8655.6	8335.6		vs.	vs,			5631	3541		vs.	vs,			4556	3832		vs.	vs,			30201.8	32774.8		vs.	vs,			82	787		vs.	vs,
				Column A	Wt						Column A	Wt						Column A	Wt						Column A	Wt						Column A	Wt						Column A	Wt						Column A	Wt
	1146	3003						4413	825						8832	9327						5674.2	3417.2						5828	6776						21256.8	19586.8						171	848
	1133	3096		Mann Whitney test				3511	849		Mann Whitney test				9420	11009		Mann Whitney test				5927.2	3077.2		Mann Whitney test				6599	7309		Mann Whitney test				20743.8	20034.8		Mann Whitney test				359	825		Mann Whitney test
	590	2289		P value	0.0022			5379	1424		P value	0.0022			9704	8991		P value	0.5887			5551.2	3620.2		P value	0.0022			6165	6276		P value	0.9372			20171.8	22653.8		P value	0.6991			272	1024		P value	0.0022
				Exact or approximate P value?	Exact						Exact or approximate P value?	Exact						Exact or approximate P value?	Exact						Exact or approximate P value?	Exact						Exact or approximate P value?	Exact						Exact or approximate P value?	Exact						Exact or approximate P value?	Exact
				P value summary	**						P value summary	**						P value summary	ns						P value summary	**						P value summary	ns						P value summary	ns						P value summary	**
				Significantly different (P < 0.05)?	Yes						Significantly different (P < 0.05)?	Yes						Significantly different (P < 0.05)?	No						Significantly different (P < 0.05)?	Yes						Significantly different (P < 0.05)?	No						Significantly different (P < 0.05)?	No						Significantly different (P < 0.05)?	Yes
				One- or two-tailed P value?	Two-tailed						One- or two-tailed P value?	Two-tailed						One- or two-tailed P value?	Two-tailed						One- or two-tailed P value?	Two-tailed						One- or two-tailed P value?	Two-tailed						One- or two-tailed P value?	Two-tailed						One- or two-tailed P value?	Two-tailed
				Sum of ranks in column A,B	21 , 57						Sum of ranks in column A,B	57 , 21						Sum of ranks in column A,B	43 , 35						Sum of ranks in column A,B	57 , 21						Sum of ranks in column A,B	38 , 40						Sum of ranks in column A,B	42 , 36						Sum of ranks in column A,B	21 , 57
				Mann-Whitney U	0						Mann-Whitney U	0						Mann-Whitney U	14						Mann-Whitney U	0						Mann-Whitney U	17						Mann-Whitney U	15						Mann-Whitney U	0
				Difference between medians							Difference between medians							Difference between medians							Difference between medians							Difference between medians							Difference between medians							Difference between medians
				Median of column A	974,0, n=6						Median of column A	5011, n=6						Median of column A	9126, n=6						Median of column A	5679, n=6						Median of column A	5192, n=6						Median of column A	25729, n=6						Median of column A	220,5, n=6
				Median of column B	2888, n=6						Median of column B	942,5, n=6						Median of column B	8702, n=6						Median of column B	3479, n=6						Median of column B	5242, n=6						Median of column B	26198, n=6						Median of column B	806,0, n=6
				Difference: Actual	1914						Difference: Actual	-4068						Difference: Actual	-423.7						Difference: Actual	-2200						Difference: Actual	50						Difference: Actual	469						Difference: Actual	585.5
				Difference: Hodges-Lehmann	1914						Difference: Hodges-Lehmann	-3886						Difference: Hodges-Lehmann	-397.7						Difference: Hodges-Lehmann	-2286						Difference: Hodges-Lehmann	144						Difference: Hodges-Lehmann	-522						Difference: Hodges-Lehmann	585.5
Figure 4 B
Spleen	WT	XCR1_Cre		Table Analyzed	spleen #OT I_gender		mLN	WT	XCR1_Cre		Table Analyzed	mLN #OT I_gender
	137893	68520						37605	19984
	106132	62863		Column B	XCR1_Cre			15386	15129		Column B	XCR1_Cre
	66648	38504		vs.	vs,			8073	14501		vs.	vs,
	116698	32558		Column A	WT			7852	5283		Column A	WT
	62993	67438						19437	5155
	61919	28555		Unpaired t test				7265	3794		Unpaired t test
	15365	90199		P value	0.2262			53131	5671		P value	0.0497
	40867	135221		P value summary	ns			60737	27340		P value summary	*
	111253	16577		Significantly different (P < 0.05)?	No			21299	7115		Significantly different (P < 0.05)?	Yes
	52549	19736		One- or two-tailed P value?	Two-tailed				7119		One- or two-tailed P value?	Two-tailed
				t, df	t=1,253, df=18						t, df	t=2,113, df=17
				How big is the difference?							How big is the difference?
				Mean of column A	77232						Mean of column A	25643
				Mean of column B	56017						Mean of column B	11109
				Difference between means (B - A) ± SEM	-21215 ± 16930						Difference between means (B - A) ± SEM	-14534 ± 6879
				95% confidence interval	-56784 to 14354						95% confidence interval	-29046 to -21,21
				R squared (eta squared)	0.08023						R squared (eta squared)	0.208
				F test to compare variances							F test to compare variances
				F, DFn, Dfd	1,104, 9, 9						F, DFn, Dfd	6,609, 8, 9
				P value	0.8848						P value	0.0105
				P value summary	ns						P value summary	*
				Significantly different (P < 0.05)?	No						Significantly different (P < 0.05)?	Yes
				Data analyzed							Data analyzed
				Sample size, column A	10						Sample size, column A	9
				Sample size, column B	10						Sample size, column B	10
[truncated: 24 more columns]

## Sheet: Fig. 5
Figure 5. D
Wt PBS	Wt pIC	cTg pIC		Tukey's multiple comparisons test	Mean Diff,	95,00% CI of diff,	Below threshold?	Summary	Adjusted P Value
1630.56	3808.14	3447.95		Wt PBS vs. Wt pIC	-2174	-4762 to 413,5	No	ns	0.1143	A-B
80.1	5752.85	4082.44		Wt PBS vs. cTg pIC	-4640	-7259 to -2021	Yes	***	0.0003	A-C
0	2701.33	2858.98		Wt pIC vs. cTg pIC	-2466	-4698 to -233,6	Yes	*	0.0276	B-C
167.37	1450.04	1073.39
171.22	418.85	3254.82		Test details	Mean 1	Mean 2	Mean Diff,	SE of diff,	n1	n2	q	DF
0	1228.25	2857.39		Wt PBS vs. Wt pIC	328	2502	-2174	1060	9	16	2.901	37
0	880.28	13059		Wt PBS vs. cTg pIC	328	4968	-4640	1073	9	15	6.118	37
0	693.16	9888.37		Wt pIC vs. cTg pIC	2502	4968	-2466	914.3	16	15	3.814	37
902.39	2273.94	2711.75
	1085.2	3014.15
	530.42	11994
	6641.72	3281.95
	4692.79	3878.08
	2093.09	5181.67
	2756.74	3936
	3029.28

## Sheet: Fig. 6
Figure 6. F
CD11c	Wt ESAM- cDC2s	Wt ESAM+ cDC2s	cTg all cDC2s		Number of families	1
	3750.3	4050.3	3380.3		Number of comparisons per family	3
	3828.3	3819.3	3099.3		Alpha	0.05
	3389.3	3599.3	3202.3
					Tukey's multiple comparisons test	Mean Diff,	95,00% CI of diff,	Below threshold?	Summary	Adjusted P Value
	3327.5	4205.5	2922.5		Wt ESAM- cDC2s vs. Wt ESAM+ cDC2s	-533.8	-916,9 to -150,8	Yes	**	0.0067	A-B
	3108.5	4014.5	2701.5		Wt ESAM- cDC2s vs. cTg all cDC2s	422	38,97 to 805,0	Yes	*	0.0301	A-C
	3361.5	4279.5	2927.5		Wt ESAM+ cDC2s vs. cTg all cDC2s	955.8	572,8 to 1339	Yes	****	<0,0001	B-C
					Test details	Mean 1	Mean 2	Mean Diff,	SE of diff,	n1	n2	q	DF
					Wt ESAM- cDC2s vs. Wt ESAM+ cDC2s	3461	3995	-533.8	147.5	6	6	5.12	15
					Wt ESAM- cDC2s vs. cTg all cDC2s	3461	3039	422	147.5	6	6	4.047	15
					Wt ESAM+ cDC2s vs. cTg all cDC2s	3995	3039	955.8	147.5	6	6	9.167	15
					Compact letter display
					Wt ESAM+ cDC2s	A
					Wt ESAM- cDC2s	B
					cTg all cDC2s	C
33D1	Wt ESAM- cDC2s	Wt ESAM+ cDC2s	cTg all cDC2s		Number of families	1
	1006	2408	400		Number of comparisons per family	3
	915	2557	542		Alpha	0.05
	748	2104	521
					Tukey's multiple comparisons test	Mean Diff,	95,00% CI of diff,	Below threshold?	Summary	Adjusted P Value
	1288.6	2205.6	511.6		Wt ESAM- cDC2s vs. Wt ESAM+ cDC2s	-1144	-1381 to -907,8	Yes	****	<0,0001	A-B
	1292.6	1976.6	672.6		Wt ESAM- cDC2s vs. cTg all cDC2s	437.4	200,9 to 674,0	Yes	***	0.0003	A-C
	1116.6	2289.6	544.6		Wt ESAM+ cDC2s vs. cTg all cDC2s	1582	1345 to 1818	Yes	****	<0,0001	B-C
	696.8	1805.8	592.8		Test details	Mean 1	Mean 2	Mean Diff,	SE of diff,	n1	n2	q	DF
	955.8	2000.8	589.8		Wt ESAM- cDC2s vs. Wt ESAM+ cDC2s	982.5	2127	-1144	94.72	9	9	17.08	24
	822.8	1793.8	530.8		Wt ESAM- cDC2s vs. cTg all cDC2s	982.5	545	437.4	94.72	9	9	6.531	24
					Wt ESAM+ cDC2s vs. cTg all cDC2s	2127	545	1582	94.72	9	9	23.62	24
					Compact letter display
					Wt ESAM+ cDC2s	A
					Wt ESAM- cDC2s	B
					cTg all cDC2s	C
CD11b	Wt ESAM- cDC2s	Wt ESAM+ cDC2s	cTg all cDC2s		Number of families	1
	18461.4	14740.4	29571.4		Number of comparisons per family	3
	18264.4	15186.4	28975.4		Alpha	0.05
	14056.4	12108.4	30496.4
					Tukey's multiple comparisons test	Mean Diff,	95,00% CI of diff,	Below threshold?	Summary	Adjusted P Value
	16069.6	10531.6	31614.6		Wt ESAM- cDC2s vs. Wt ESAM+ cDC2s	4755	2417 to 7092	Yes	****	<0,0001	A-B
	15573.6	11348.6	33378.6		Wt ESAM- cDC2s vs. cTg all cDC2s	-13105	-15442 to -10768	Yes	****	<0,0001	A-C
	19300.6	13786.6	32202.6		Wt ESAM+ cDC2s vs. cTg all cDC2s	-17860	-20197 to -15522	Yes	****	<0,0001	B-C
	18184.6	10293.6	27036.6		Test details	Mean 1	Mean 2	Mean Diff,	SE of diff,	n1	n2	q	DF
	16362.6	10973.6	26379.6		Wt ESAM- cDC2s vs. Wt ESAM+ cDC2s	16940	12186	4755	935.9	9	9	7.185	24
	16190.6	10701.6	30753.6		Wt ESAM- cDC2s vs. cTg all cDC2s	16940	30045	-13105	935.9	9	9	19.8	24
					Wt ESAM+ cDC2s vs. cTg all cDC2s	12186	30045	-17860	935.9	9	9	26.99	24
					Compact letter display
					cTg all cDC2s	A
					Wt ESAM- cDC2s	B
					Wt ESAM+ cDC2s	C
CD4	Wt ESAM- cDC2s	Wt ESAM+ cDC2s	cTg all cDC2s		Number of families	1
	2148	3418	1475		Number of comparisons per family	3
	1876	2695	1163		Alpha	0.05
	2300	3897	1137
					Tukey's multiple comparisons test	Mean Diff,	95,00% CI of diff,	Below threshold?	Summary	Adjusted P Value
	1449	2928	1111		Wt ESAM- cDC2s vs. Wt ESAM+ cDC2s	-1462	-1883 to -1040	Yes	****	<0,0001	A-B
	1886	3188	1405		Wt ESAM- cDC2s vs. cTg all cDC2s	811.6	390,1 to 1233	Yes	***	0.0002	A-C
	1642	3216	1100		Wt ESAM+ cDC2s vs. cTg all cDC2s	2273	1852 to 2695	Yes	****	<0,0001	B-C
	2309.6	4180.6	953.6		Test details	Mean 1	Mean 2	Mean Diff,	SE of diff,	n1	n2	q	DF
	2116.6	3389.6	788.6		Wt ESAM- cDC2s vs. Wt ESAM+ cDC2s	1975	3436	-1462	168.8	9	9	12.25	24
	2045.6	4014.6	1335.6		Wt ESAM- cDC2s vs. cTg all cDC2s	1975	1163	811.6	168.8	9	9	6.801	24
					Wt ESAM+ cDC2s vs. cTg all cDC2s	3436	1163	2273	168.8	9	9	19.05	24
					Compact letter display
					Wt ESAM+ cDC2s	A
					Wt ESAM- cDC2s	B
					cTg all cDC2s	C
IRF4	Wt ESAM- cDC2s	Wt ESAM+ cDC2s	cTg all cDC2s		Number of families	1
	1550	1628	2259		Number of comparisons per family	3
	1498	1573	2368		Alpha	0.05
	1475	1543	2174
					Tukey's multiple comparisons test	Mean Diff,	95,00% CI of diff,	Below threshold?	Summary	Adjusted P Value
	1757	1715	3021		Wt ESAM- cDC2s vs. Wt ESAM+ cDC2s	27.89	-892,7 to 948,5	No	ns	0.9968	A-B
	1546	1456	2619		Wt ESAM- cDC2s vs. cTg all cDC2s	-1327	-2247 to -406,1	Yes	**	0.004	A-C
	1691	1509	6455		Wt ESAM+ cDC2s vs. cTg all cDC2s	-1355	-2275 to -433,9	Yes	**	0.0033	B-C
	2113.8	2041.8	2500.8		Test details	Mean 1	Mean 2	Mean Diff,	SE of diff,	n1	n2	q	DF
	2012.8	1921.8	3015.8		Wt ESAM- cDC2s vs. Wt ESAM+ cDC2s	1712	1684	27.89	368.6	9	9	0.107	24
	1760.8	1765.8	2931.8		Wt ESAM- cDC2s vs. cTg all cDC2s	1712	3038	-1327	368.6	9	9	5.089	24
					Wt ESAM+ cDC2s vs. cTg all cDC2s	1684	3038	-1355	368.6	9	9	5.196	24
					Compact letter display
					cTg all cDC2s	A
					Wt ESAM- cDC2s	B
					Wt ESAM+ cDC2s	B

## Sheet: Fig. 8
Figure 8 D
#total OT2	WT	KO		Table Analyzed	Day_7_E008_E012_E019_summary_#OTIItotal_Exp1_only		%CXCR5+PD1+ OT2	WT	KO		Table Analyzed	Day_7_summary_OT-II_CXCR5+PD-1+_Exp1_only
	27600	19600						52.3	31.5
	23400	13900		Column B	KO			71.8	38.8		Column B	KO
	21600	25700		vs.	vs,			56	36.8		vs.	vs,
	13500	21500		Column A	WT			53.9	49		Column A	WT
		31100							40.1
				Mann Whitney test							Mann Whitney test
				P value	>0,9999						P value	0.0159
				Exact or approximate P value?	Exact						Exact or approximate P value?	Exact
				P value summary	ns						P value summary	*
				Significantly different (P < 0.05)?	No						Significantly different (P < 0.05)?	Yes
				One- or two-tailed P value?	Two-tailed						One- or two-tailed P value?	Two-tailed
				Sum of ranks in column A,B	20 , 25						Sum of ranks in column A,B	30 , 15
				Mann-Whitney U	10						Mann-Whitney U	0
				Difference between medians							Difference between medians
				Median of column A	22500, n=4						Median of column A	54,95, n=4
				Median of column B	21500, n=5						Median of column B	38,80, n=5
				Difference: Actual	-1000						Difference: Actual	-16.15
				Difference: Hodges-Lehmann	150						Difference: Hodges-Lehmann	-17.15
Figure 8 F
#spleen	WT	KO		Table Analyzed	Day_14_E015_E016_summary_total_spleen_cellularity		#Foxp3-	WT	KO		Table Analyzed	Day_14_summary_#total_Foxp3-		#Foxp3+	WT	KO		Table Analyzed	Day_14_summary_#total_Foxp3+
	60000000	60400000						6480000	4770000						1510000	979000
	20900000	57700000		Column B	KO			1950000	4020000		Column B	KO			466000	883000		Column B	KO
	52500000	38000000		vs.	vs,			3700000	3450000		vs.	vs,			919000	748000		vs.	vs,
	66100000	82200000		Column A	WT			5310000	4480000		Column A	WT			1240000	1190000		Column A	WT
	96900000							4920000							1300000
				Mann Whitney test							Mann Whitney test							Mann Whitney test
	50000000	73000000		P value	0.077			5050000	8100000		P value	0.4363			1070000	1280000		P value	0.4506
	55600000	60200000		Exact or approximate P value?	Exact			5100000	4240000		Exact or approximate P value?	Exact			1220000	771000		Exact or approximate P value?	Exact
	39800000	93500000		P value summary	ns			3440000	7240000		P value summary	ns			868000	1160000		P value summary	ns
	59000000	70300000		Significantly different (P < 0.05)?	No			5460000	7100000		Significantly different (P < 0.05)?	No			1250000	808000		Significantly different (P < 0.05)?	No
		129000000		One- or two-tailed P value?	Two-tailed				9680000		One- or two-tailed P value?	Two-tailed				1510000		One- or two-tailed P value?	Two-tailed
				Sum of ranks in column A,B	65 , 106						Sum of ranks in column A,B	76 , 95						Sum of ranks in column A,B	94,50 , 76,50
				Mann-Whitney U	20						Mann-Whitney U	31						Mann-Whitney U	31.5
				Difference between medians							Difference between medians							Difference between medians
				Median of column A	55600000, n=9						Median of column A	5050000, n=9						Median of column A	1220000, n=9
				Median of column B	70300000, n=9						Median of column B	4770000, n=9						Median of column B	979000, n=9
				Difference: Actual	14700000						Difference: Actual	-280000						Difference: Actual	-241000
				Difference: Hodges-Lehmann	16100000						Difference: Hodges-Lehmann	1070000						Difference: Hodges-Lehmann	-90000
Figure 8 H
%CXCR5int PD1in of Foxp3-	WT	KO		Table Analyzed	231121_Day_14_summary_preTfh_of_Foxp3-		%CXCR5hi PD1hi of Foxp3-			Table Analyzed	231121_Day_14_summary_GCTfh_of_Foxp3-			%CXCR5hi PD1hi of Foxp3+	WT	KO		Table Analyzed	231121_Day_14_summary_Tfr_of_Foxp3+
	5.39	4.1					WT	KO							6.04	2.72
	6.42	5		Column B	KO		1.83	2.07		Column B	KO				7.28	3.47		Column B	KO
	6.25	6.76		vs.	vs,		4.32	2.36		vs.	vs,				13.4	5.34		vs.	vs,
	7.43	6.45		Column A	WT		3.71	2.4		Column A	WT				6.91	5.05		Column A	WT
	8.25						2.33	4.23							7.9
				Mann Whitney test			2.42			Mann Whitney test								Mann Whitney test
	4.72	3.31		P value	0.0244					P value	0.5302				3.84	1.29		P value	0.0008
	6.81	5.26		Exact or approximate P value?	Exact		1.23	0.88		Exact or approximate P value?	Exact				8.06	2.41		Exact or approximate P value?	Exact
	6.48	5.03		P value summary	*		3.65	3.09		P value summary	ns				6.22	3.34		P value summary	***
	6.19	3.39		Significantly different (P < 0.05)?	Yes		3.31	2.39		Significantly different (P < 0.05)?	No				4.84	2.09		Significantly different (P < 0.05)?	Yes
		5.36		One- or two-tailed P value?	Two-tailed		1.31	1.37		One- or two-tailed P value?	Two-tailed					3.99		One- or two-tailed P value?	Two-tailed
				Sum of ranks in column A,B	111 , 60			2.07		Sum of ranks in column A,B	93 , 78							Sum of ranks in column A,B	121 , 50
				Mann-Whitney U	15					Mann-Whitney U	33							Mann-Whitney U	5
				Difference between medians						Difference between medians								Difference between medians
				Median of column A	6,420, n=9					Median of column A	2,420, n=9							Median of column A	6,910, n=9
				Median of column B	5,030, n=9					Median of column B	2,360, n=9							Median of column B	3,340, n=9
				Difference: Actual	-1.39					Difference: Actual	-0.06							Difference: Actual	-3.57
				Difference: Hodges-Lehmann	-1.41					Difference: Hodges-Lehmann	-0.35							Difference: Hodges-Lehmann	-3.55
Figure 8 J
Total IgG NP36		C9Acre.Rosa26YFP					C9Acre.Bcl6fl					Total IgG NP2		C9Acre.Rosa26YFP				C9Acre.Bcl6fl					NP2/NP36 ratio	C9Acre.Rosa26YFP				C9Acre.Bcl6fl
	d7	244576	340194	171347	184011		102537	330950	130429	85598.8			d7	48700.9	38036	32044.8	63467.5	11661.5	28103	27027.6	13325.2		d7	0.199124	0.111807	0.187017	0.344912	0.113729	0.0849162	0.20722	0.15567
	d14	386052	702796	433550	489447		514040	188193	190855	303435			d14	228533	355029	203366	132116	107781	48283.6	45498.9	75614.6		d14	0.591974	0.505167	0.469072	0.269928	0.209673	0.256564	0.238396	0.249196
	d21	1.14568e+06	1.30285e+06	1.59207e+06	945048		338857	450464	577340	758250			d21	973431	489875	1.01442e+06	361261	113472	358656	200790	309858		d21	0.849653	0.40939	0.637175	0.363587	0.334868	0.796193	0.347784	0.408649
	d28	1.76168e+06	1.84374e+06	1.61213e+06	1.52985e+06		2.28964e+06	843125	1.16993e+06	1.21636e+06			d28	2.87263e+06	2.03568e+06	1.29256e+06	1.22244e+06	2.12528e+06	753050	847400	1.66789e+06		d28	1.63062	1.1041	0.801774	0.799064	0.928215	0.893164	0.724318	1.37121
	Bonferroni's multiple comparisons test	Mean Diff,	95,00% CI of diff,	Below threshold?	Summary	Adjusted P Value							Bonferroni's multiple comparisons test	Mean Diff,	95,00% CI of diff,	Below threshold?	Summary	Adjusted P Value					Bonferroni's multiple comparisons test	Mean Diff,	95,00% CI of diff,	Below threshold?	Summary	Adjusted P Value
	C9Acre.Rosa26YFP - C9Acre.Bcl6fl												C9Acre.Rosa26YFP - C9Acre.Bcl6fl										C9Acre.Rosa26YFP - C9Acre.Bcl6fl
	d7	72653	-443435 to 588741	No	ns	>0,9999							d7	25533	-702937 to 754003	No	ns	>0,9999					d7	0.07033	-0,3341 to 0,4748	No	ns	>0,9999
	d14	203831	-312258 to 719919	No	ns	>0,9999							d14	160467	-568003 to 888936	No	ns	>0,9999					d14	0.2206	-0,1839 to 0,6250	No	ns	0.6154
	d21	715184	199095 to 1231272	Yes	**	0.004							d21	464054	-264416 to 1192524	No	ns	0.3931					d21	0.09308	-0,3114 to 0,4975	No	ns	>0,9999
	d28	307085	-209003 to 823174	No	ns	0.4848							d28	507426	-221044 to 1235896	No	ns	0.2887					d28	0.1047	-0,2998 to 0,5091	No	ns	>0,9999
	Test details	Mean 1	Mean 2	Mean Diff,	SE of diff,	N1	N2	t	DF				Test details	Mean 1	Mean 2	Mean Diff,	SE of diff,	N1	N2	t	DF		Test details	Mean 1	Mean 2	Mean Diff,	SE of diff,	N1	N2	t	DF
	C9Acre.Rosa26YFP - C9Acre.Bcl6fl												C9Acre.Rosa26YFP - C9Acre.Bcl6fl										C9Acre.Rosa26YFP - C9Acre.Bcl6fl
	d7	235032	162379	72653	191127	4	4	0.3801	24				d7	45562	20029	25533	269780	4	4	0.09464	24		d7	0.2107	0.1404	0.07033	0.1498	4	4	0.4695	24
	d14	502961	299131	203831	191127	4	4	1.066	24				d14	229761	69294	160467	269780	4	4	0.5948	24		d14	0.459	0.2385	0.2206	0.1498	4	4	1.473	24
	d21	1246412	531228	715184	191127	4	4	3.742	24				d21	709748	245694	464054	269780	4	4	1.72	24		d21	0.565	0.4719	0.09308	0.1498	4	4	0.6214	24
	d28	1686849	1379763	307085	191127	4	4	1.607	24				d28	1855830	1348404	507426	269780	4	4	1.881	24		d28	1.084	0.9792	0.1047	0.1498	4	4	0.6987	24

## Sheet: Fig. 9
Figure 9 B
#LILP XCR1+	Wt	cTg		Table Analyzed	LI LP #XCR1+ cDC1s			#LILP XCR1-CD11b+CD103+	Wt	cTg		Table Analyzed	LI LP #XCR1- DP cDC2s			#LILP XCR1-CD11b+CD103-	Wt	cTg		Table Analyzed	LI LP #XCR1- SP cDC2s			%LILP XCR1+	Wt	cTg		Table Analyzed	LI LP %XCR1+ cDC1s		%LILP XCR1-CD11b+CD103+			Table Analyzed	LI LP %XCR1- DP cDC2s		%LILP XCR1-CD11b+CD103-	Wt	cTg		Table Analyzed	LI LP %XCR1- SP cDC2s
	185899	82174							17286	3184							24695	14602							77.03	78.89					Wt	cTg						10.2	14
	275716	153793		Column B	cTg				23416	3199		Column B	cTg				36322	19686		Column B	cTg				80.76	83.96		Column B	cTg		7.16	3.06		Column B	cTg			10.6	10.7		Column B	cTg
	226144	103268		vs.	vs,				15727	2722		vs.	vs,				33414	11920		vs.	vs,				78.76	83.13		vs.	vs,		6.86	1.75		vs.	vs,			11.6	9.6		vs.	vs,
	294671	125454		Column A	Wt				26569	5345		Column A	Wt				51204	15388		Column A	Wt				76.54	82.97		Column A	Wt		5.48	2.19		Column A	Wt			13.3	10.2		Column A	Wt
	256979	57995							18753	2242							51732	11518							76.79	77.07					6.9	3.53						15.5	15.3
	136063	55853		Mann Whitney test					9193	2371		Mann Whitney test					15589	10697		Mann Whitney test					80.06	74.27		Mann Whitney test			5.6	2.98		Mann Whitney test				9.2	14.2		Mann Whitney test
	70522	40737		P value	0.0047				11535	2559		P value	0.0002				30159	8369		P value	0.0003				56.15	70.69		P value	0.1949		5.41	3.15		P value	0.0002			24	14.5		P value	0.7428
	238659	98771		Exact or approximate P value?	Exact				25498	4888		Exact or approximate P value?	Exact				64959	13746		Exact or approximate P value?	Exact				67.99	79.17		Exact or approximate P value?	Exact		9.18	4.44		Exact or approximate P value?	Exact			18.5	11		Exact or approximate P value?	Exact
				P value summary	**							P value summary	***							P value summary	***							P value summary	ns		7.26	3.92		P value summary	***						P value summary	ns
				Significantly different (P < 0.05)?	Yes							Significantly different (P < 0.05)?	Yes							Significantly different (P < 0.05)?	Yes							Significantly different (P < 0.05)?	No					Significantly different (P < 0.05)?	Yes						Significantly different (P < 0.05)?	No
				One- or two-tailed P value?	Two-tailed							One- or two-tailed P value?	Two-tailed							One- or two-tailed P value?	Two-tailed							One- or two-tailed P value?	Two-tailed					One- or two-tailed P value?	Two-tailed						One- or two-tailed P value?	Two-tailed
				Sum of ranks in column A,B	94 , 42							Sum of ranks in column A,B	100 , 36							Sum of ranks in column A,B	99 , 37							Sum of ranks in column A,B	55 , 81					Sum of ranks in column A,B	100 , 36						Sum of ranks in column A,B	71,50 , 64,50
				Mann-Whitney U	6							Mann-Whitney U	0							Mann-Whitney U	1							Mann-Whitney U	19					Mann-Whitney U	0						Mann-Whitney U	28.5
				Difference between medians								Difference between medians								Difference between medians								Difference between medians						Difference between medians							Difference between medians
				Median of column A	232402, n=8							Median of column A	18020, n=8							Median of column A	34868, n=8							Median of column A	76,91, n=8					Median of column A	6,880, n=8						Median of column A	12,45, n=8
				Median of column B	90473, n=8							Median of column B	2953, n=8							Median of column B	12833, n=8							Median of column B	79,03, n=8					Median of column B	3,105, n=8						Median of column B	12,50, n=8
				Difference: Actual	-141929							Difference: Actual	-15067							Difference: Actual	-22035							Difference: Actual	2.12					Difference: Actual	-3.775						Difference: Actual	0.05
				Difference: Hodges-Lehmann	-133458							Difference: Hodges-Lehmann	-14821							Difference: Hodges-Lehmann	-21843							Difference: Hodges-Lehmann	2.665					Difference: Hodges-Lehmann	-3.645						Difference: Hodges-Lehmann	-0.6
Figure 9 C
DPI	Wt mock														Wt citro														cTg mock														cTg citro
0	100	100	100	100		100	100	100	100						100	100	100	100		100	100	100	100	100					100	100	100	100	100		100	100	100	100					100	100	100	100	100		100
1	97.1	100.7	99.7	99.3		100.3	99.7	99.8	100						95.5	97.6	97.7	97.3		98.5	99.5	98.3	99.5	100.1					100.1	100.2	100	99.1	100.1		100.7	99.9	100.2	99.1					93.6	98.2	97.7	96.2	96.1		100.2
2	97.5	100.1	99.8	98.1		99.6	100	100.6	99.9						95.9	97.7	99.4	96.9		96.7	99.3	97.3	95.3	98					99.6	99.6	100.2	100.5	99.4		99.9	100.1	100.8	99.6					94.5	99.5	99.1	98	96.1		99.9
3	97.9	99.6	99.8	98.9		100	99.9	100.4	99.9						95.3	97.7	99.3	97.6		95.5	99.1	96.5	99	98.7					100.7	99.9	99.9	99.8	99.6		101.1	100.1	100.5	99.7					93.4	99.1	98.4	97.7	96.4		100
4	98	99.5	99.8	99.5		100.2	100.2	99.8	100						94.4	98.1	99.3	98.2		96.2	98	95.3	99.3	98					98.7	100.2	100.1	99.4	99.5		100.2	99.8	100.5	100					93.3	98.5	97.8	96.7	96.3		97.3
5	98.4	99.3	99.5	98.3		100.1	99.8	99.5	100						93.9	97.7	99.1	99.5		94.7	97.6	93.8	101.3	98.4					99	101.3	100	99.2	100.2		99.5	100	100.6	99.2					93.1	98.5	97.5	96.7	96.8		97.5
6	98.1	99.5	99.9	99		100.2	99.7	99.4	100.5						94.6	96	98.8	96.7		98.5	92.2	92.6	99.4	98.6					99.8	101.4	100	99.2	99.4		99.5	101.9	100.6	100.1					92.6	99.7	98	97	92.9		97.9
7	97.9	99.6	99.4	98.9		100.2	99.5	98.9	100.9						95.2	95.3	98.5	94.9		99.3	94.9	94.2	101	97					99	101.7	101	99.2	99.7		99.9	100.7	98.6	100.9					92.1	99.8	97.5	93.7	90.5		97.7
8	97.5	97.7	99.8	99.1		100.3	100	100.7	101.5						95.5	94.1	98.1	93.5		99.2	96.4	94.2	101.2	99.2					98.9	100.1	100.5	99.4	99.1		100.1	101.7	99.3	99.8					93.2	99.7	98.3	93.8	89.8		96.5
9	97.5	97.7	99.8	99.1		100.3	99.7	100.5	101.7						95.5	94.1	98.1	93.5		99.1	96.3	94.4	100.7	98.7					98.9	100.1	100.5	99.4	99.1		100.6	101.4	97.8	99.7					93.2	99.7	98.3	93.8	89.8		96.2
10	98.2	98.7	100.5	99.4		100.2	100.7	99.7	101.3						95	95.6	98.3	94.2		99.1	96.2	94.7	100.5	96.5					98.7	99.2	100.4	99.4	99.3		100.9	101.4	101.8	100.5					91.5	99.7	97.6	92.2	87.1		96.1
11	98.3	99	100	99.7		100.4	101.1	99.6	100						94.3	97.9	100.2	97.9		96.4	97.7	96.8	98.8	101.3					99.6	98.9	100.4	99.7	99.3		100.8	100	99.8	101.2					90.1	99.7	97.6	90.9	81.6		96.3
12	99.7	99.5	100.8	100.2		101.3	101	101.3	101.5						92.8	98.3	100.8	98.9		97.4	99.5	98.3	100.2	101.3					98.9	98.8	100.5	99.8	99.3		101	100.1	100.9	101.4					88.9	99.6	97.5	88.9	79.7		96.8
13	99.9	99.3	101	99.6		101.5	101.3	101.4	101.6						94.7	100.3	100.8	103.3		96.8	102.1	100.1	100.9	101.6					98.9	98.3	100.5	100	99.4		100.9	100.2	101.4	101.6					86.2	99.9	96.4	91.6	82.3		97.4
14	99	100	100.9	100.5		101.5	101.4	101.4	100						94	101.9	99.4	98.9		96.4	99.1	98.4	99.8	99					99	100.4	100.8	99	99.7		100.8	101.4	101.7	101.1					80.9	99.6	96.6	94.1	86.2		94.2
15	100.6	100.4	100.9	100.5		102.1	102.3	101.2	100.7						94.5	98.4	98.3	98.1		97.9	99.7	98.9	100.1	99.5					99	96.4	100.8	99.8	99.7		101.5	101.6	101.8	100.8					80.9	99.6	96.7	94.9	87.6		93.7
16	100.6	100	99.7	100.8		102.1	101.5	101.1	99.9						93.8	98.8	101	98.4		99.7	100.1	99.6	100.9	100.2					98.4	100	101	101.2	98.7		101.1	101.4	102.2	99.8					87.7	99.6	96.6	93.2	88.8		92.3
17	100.5	99.7	99.7	101.4		101.9	101.1	99.9	100.2						97.5	99.2	101.3	98.2		99.4	99.9	100.1	100.8	100.2					100.7	99.8	100.7	100.1	99.2		101.1	101.9	101.7	99.9					88.3	99.7	96.3	93.6	87.8		92.3
18	100.4	99.3	99.8	101.8		101.6	101.1	101.4	100.3						99.8	100.9	101.4	98.2		101.4	100.7	100.7	101.5	103.1					101.1	100	101.6	99.5	99.3		101.2	102.4	101.5	99.9					91	99.3	96.4	93.8	87.2		93.8
19	100.3	98.8	100.1	101.5		101.5	101.2	100.7	100.1						99.6	101.5	101.6	98.7		99	100.8	98.4	101.5	100.6					101.8	99.7	101	99.1	99.7		101	101.6	101.4	100.1					91.4	99.6	96.6	95.1	86.7		92.7
20	100.3	99.9	100.3	101.2		101.3	100.7	101.1	100						100.7	98.5	100.7	100.6		98.9	100.7	99.5	99.7	99.6					97.8	107.6	101.6	99	99		101.4	101	100.9	99.7					96.2	98.9	96.9	93.7	84.3		92.1
21	100.4	100	100.2	101.2		101.2	100.5	99.8	99.9						101.2	100.8	100.7	100.5		99.1	100.7	98.7	100.1	99.3					101.2	100.8	101.2	101.4	101.1		100.9	101.4	100.7	100					95.8	99	96.9	91.8	82.7		91.6
Within each row, compare columns (simple effects within rows)
Number of families	22
Number of comparisons per family	6
Alpha	0.05
Tukey's multiple comparisons test	Mean Diff,	95,00% CI of diff,	Below threshold?	Summary	Adjusted P Value
Row 1
Wt mock vs. Wt citro	0
Wt mock vs. cTg mock	0
Wt mock vs. cTg citro	0
Wt citro vs. cTg mock	0
Wt citro vs. cTg citro	0
cTg mock vs. cTg citro	0
Row 2
Wt mock vs. Wt citro	1.353	0,2799 to 2,426	Yes	*	0.017
Wt mock vs. cTg mock	-0.3583	-1,777 to 1,060	No	ns	0.8181
Wt mock vs. cTg citro	1.825	0,2756 to 3,374	Yes	*	0.0251
Wt citro vs. cTg mock	-1.711	-3,487 to 0,06494	No	ns	0.0585
Wt citro vs. cTg citro	0.4722	-0,4974 to 1,442	No	ns	0.4304
cTg mock vs. cTg citro	2.183	0,05950 to 4,307	Yes	*	0.0441
Row 3
Wt mock vs. Wt citro	2.061	0,4318 to 3,690	Yes	*	0.0167
Wt mock vs. cTg mock	-0.5167	-1,946 to 0,9124	No	ns	0.6209
Wt mock vs. cTg citro	1.36	0,06522 to 2,655	Yes	*	0.041
Wt citro vs. cTg mock	-2.578	-4,414 to -0,7418	Yes	**	0.0098
Wt citro vs. cTg citro	-0.7011	-2,069 to 0,6663	No	ns	0.3914
cTg mock vs. cTg citro	1.877	0,1299 to 3,623	Yes	*	0.0358
Row 4
Wt mock vs. Wt citro	1.917	0,2111 to 3,622	Yes	*	0.0297
Wt mock vs. cTg mock	-0.5944	-1,828 to 0,6393	No	ns	0.4133
Wt mock vs. cTg citro	2.06	0,2280 to 3,892	Yes	*	0.0307
Wt citro vs. cTg mock	-2.511	-4,228 to -0,7944	Yes	**	0.0078
Wt citro vs. cTg citro	0.1433	-1,544 to 1,831	No	ns	0.9916
cTg mock vs. cTg citro	2.654	0,6063 to 4,703	Yes	*	0.0136
Row 5
Wt mock vs. Wt citro	2.203	0,4264 to 3,979	Yes	*	0.0185
Wt mock vs. cTg mock	-0.1972	-0,6244 to 0,2300	No	ns	0.4449
Wt mock vs. cTg citro	2.525	1,072 to 3,978	Yes	**	0.0039
Wt citro vs. cTg mock	-2.4	-3,946 to -0,8536	Yes	**	0.0057
Wt citro vs. cTg citro	0.3222	-1,517 to 2,161	No	ns	0.935
cTg mock vs. cTg citro	2.722	1,134 to 4,310	Yes	**	0.0026
Row 6
Wt mock vs. Wt citro	2.029	-1,168 to 5,227	No	ns	0.2411
Wt mock vs. cTg mock	-0.5264	-1,368 to 0,3155	No	ns	0.235
Wt mock vs. cTg citro	2.823	0,9043 to 4,741	Yes	**	0.0089
Wt citro vs. cTg mock	-2.556	-5,380 to 0,2684	No	ns	0.0753
Wt citro vs. cTg citro	0.7933	-1,025 to 2,612	No	ns	0.5139
cTg mock vs. cTg citro	3.349	1,947 to 4,751	Yes	***	0.0003
Row 7
Wt mock vs. Wt citro	3.16	0,3188 to 6,001	Yes	*	0.0311
Wt mock vs. cTg mock	-0.6736	-2,007 to 0,6596	No	ns	0.3785
Wt mock vs. cTg citro	3.517	0,7606 to 6,274	Yes	*	0.0175
Wt citro vs. cTg mock	-3.833	-7,255 to -0,4117	Yes	*	0.0301
Wt citro vs. cTg citro	0.3578	-2,923 to 3,639	No	ns	0.9826
cTg mock vs. cTg citro	4.191	1,337 to 7,045	Yes	**	0.0067
Row 8
Wt mock vs. Wt citro	2.713	0,5133 to 4,912	Yes	*	0.019
Wt mock vs. cTg mock	-0.6653	-2,443 to 1,113	No	ns	0.5974
Wt mock vs. cTg citro	4.173	1,294 to 7,051	Yes	**	0.0096
Wt citro vs. cTg mock	-3.378	-6,525 to -0,2301	Yes	*	0.0367
Wt citro vs. cTg citro	1.46	-2,109 to 5,029	No	ns	0.5616
cTg mock vs. cTg citro	4.838	2,220 to 7,456	Yes	**	0.0016
Row 9
Wt mock vs. Wt citro	2.753	0,2459 to 5,260	Yes	*	0.033
Wt mock vs. cTg mock	-0.3028	-2,023 to 1,418	No	ns	0.9255
Wt mock vs. cTg citro	4.225	0,1268 to 8,323	Yes	*	0.0442
Wt citro vs. cTg mock	-3.056	-6,496 to 0,3851	No	ns	0.081
Wt citro vs. cTg citro	1.472	-2,688 to 5,633	No	ns	0.6616
cTg mock vs. cTg citro	4.528	1,508 to 7,548	Yes	**	0.0059
Row 10
Wt mock vs. Wt citro	2.826	0,5816 to 5,071	Yes	*	0.0171
Wt mock vs. cTg mock	-0.1847	-2,582 to 2,212	No	ns	0.9927
Wt mock vs. cTg citro	3.947	0,2462 to 7,649	Yes	*	0.0384
Wt citro vs. cTg mock	-3.011	-6,607 to 0,5852	No	ns	0.1011
Wt citro vs. cTg citro	1.121	-2,410 to 4,652	No	ns	0.7273
cTg mock vs. cTg citro	4.132	1,093 to 7,172	Yes	*	0.0104
Row 11
Wt mock vs. Wt citro	3.16	1,233 to 5,086	Yes	**	0.0042
Wt mock vs. cTg mock	-0.3403	-1,069 to 0,3888	No	ns	0.4369
Wt mock vs. cTg citro	4.658	1,418 to 7,897	Yes	**	0.01
Wt citro vs. cTg mock	-3.5	-5,441 to -1,559	Yes	**	0.0024
Wt citro vs. cTg citro	1.498	-1,485 to 4,480	No	ns	0.4071
cTg mock vs. cTg citro	4.998	1,145 to 8,851	Yes	*	0.0136
Row 12
Wt mock vs. Wt citro	1.84	0,02638 to 3,654	Yes	*	0.047
Wt mock vs. cTg mock	-0.2042	-0,8609 to 0,4526	No	ns	0.7153
Wt mock vs. cTg citro	5.873	1,297 to 10,45	Yes	*	0.017
Wt citro vs. cTg mock	-2.044	-4,057 to -0,03180	Yes	*	0.0467
Wt citro vs. cTg citro	4.032	0,1915 to 7,873	Yes	*	0.0404
cTg mock vs. cTg citro	6.077	0,3237 to 11,83	Yes	*	0.0388
Row 13
Wt mock vs. Wt citro	2.051	-0,4623 to 4,565	No	ns	0.1108
Wt mock vs. cTg mock	0.5847	0,1252 to 1,044	Yes	*	0.0177
Wt mock vs. cTg citro	7.652	1,966 to 13,34	Yes	*	0.0137
Wt citro vs. cTg mock	-1.467	-3,690 to 0,7563	No	ns	0.217
Wt citro vs. cTg citro	5.601	1,296 to 9,906	Yes	*	0.0145
cTg mock vs. cTg citro	7.068	0,7139 to 13,42	Yes	*	0.0303
Row 14
Wt mock vs. Wt citro	0.6333	-2,739 to 4,005	No	ns	0.9219
Wt mock vs. cTg mock	0.5667	-0,09873 to 1,232	No	ns	0.0915
Wt mock vs. cTg citro	7.64	1,581 to 13,70	Yes	*	0.0185
Wt citro vs. cTg mock	-0.06667	-2,521 to 2,387	No	ns	0.9997
Wt citro vs. cTg citro	7.007	2,582 to 11,43	Yes	**	0.0051
cTg mock vs. cTg citro	7.073	1,092 to 13,05	Yes	*	0.0222
Row 15
Wt mock vs. Wt citro	2.043	-0,6245 to 4,711	No	ns	0.1378
Wt mock vs. cTg mock	0.1542	-1,016 to 1,324	No	ns	0.966
Wt mock vs. cTg citro	7.888	0,7354 to 15,04	Yes	*	0.0334
Wt citro vs. cTg mock	-1.889	-4,012 to 0,2342	No	ns	0.0805
Wt citro vs. cTg citro	5.844	1,574 to 10,11	Yes	*	0.0112
cTg mock vs. cTg citro	7.733	2,010 to 13,46	Yes	*	0.0108
Row 16
Wt mock vs. Wt citro	2.71	0,8380 to 4,581	Yes	**	0.0083
Wt mock vs. cTg mock	0.9319	-1,042 to 2,906	No	ns	0.4283
Wt mock vs. cTg citro	8.238	0,5579 to 15,92	Yes	*	0.0375
Wt citro vs. cTg mock	-1.778	-3,791 to 0,2351	No	ns	0.0828
Wt citro vs. cTg citro	5.528	0,4110 to 10,64	Yes	*	0.0356
cTg mock vs. cTg citro	7.306	0,9726 to 13,64	Yes	*	0.0252
Row 17
Wt mock vs. Wt citro	1.546	-1,299 to 4,390	No	ns	0.3481
Wt mock vs. cTg mock	0.2903	-1,514 to 2,095	No	ns	0.9413
Wt mock vs. cTg citro	7.173	1,505 to 12,84	Yes	*	0.0182
Wt citro vs. cTg mock	-1.256	-3,037 to 0,5263	No	ns	0.1794
Wt citro vs. cTg citro	5.627	2,359 to 8,894	Yes	**	0.0031
cTg mock vs. cTg citro	6.882	3,251 to 10,51	Yes	**	0.0013
Row 18
Wt mock vs. Wt citro	0.9278	-1,097 to 2,952	No	ns	0.4768
Wt mock vs. cTg mock	-0.01667	-1,463 to 1,430	No	ns	>0,9999
Wt mock vs. cTg citro	6.45	0,9425 to 11,96	Yes	*	0.0257
Wt citro vs. cTg mock	-0.9444	-2,318 to 0,4294	No	ns	0.1931
Wt citro vs. cTg citro	5.522	1,915 to 9,130	Yes	**	0.0061
cTg mock vs. cTg citro	6.467	2,188 to 10,75	Yes	**	0.0056
Row 19
Wt mock vs. Wt citro	-0.1431	-2,115 to 1,829	No	ns	0.9947
Wt mock vs. cTg mock	-0.009722	-1,685 to 1,665	No	ns	>0,9999
Wt mock vs. cTg citro	6.103	1,502 to 10,70	Yes	*	0.0146
Wt citro vs. cTg mock	0.1333	-1,636 to 1,902	No	ns	0.994
Wt citro vs. cTg citro	6.246	2,998 to 9,494	Yes	**	0.0016
cTg mock vs. cTg citro	6.112	2,330 to 9,894	Yes	**	0.0037
Row 20
Wt mock vs. Wt citro	0.3361	-2,032 to 2,704	No	ns	0.9634
Wt mock vs. cTg mock	-0.075	-1,741 to 1,591	No	ns	0.9985
Wt mock vs. cTg citro	5.605	1,098 to 10,11	Yes	*	0.0197
Wt citro vs. cTg mock	-0.4111	-2,182 to 1,359	No	ns	0.8662
Wt citro vs. cTg citro	5.269	2,505 to 8,032	Yes	**	0.0017
cTg mock vs. cTg citro	5.68	1,428 to 9,932	Yes	*	0.0115
Row 21
Wt mock vs. Wt citro	0.7222	-0,4375 to 1,882	No	ns	0.2532
Wt mock vs. cTg mock	-0.2889	-4,369 to 3,791	No	ns	0.9943
Wt mock vs. cTg citro	5.89	1,229 to 10,55	Yes	*	0.0183
Wt citro vs. cTg mock	-1.011	-4,940 to 2,918	No	ns	0.8287
Wt citro vs. cTg citro	5.168	1,251 to 9,085	Yes	*	0.0135
cTg mock vs. cTg citro	6.179	1,582 to 10,78	Yes	*	0.0111
Row 22
Wt mock vs. Wt citro	0.2778	-0,9041 to 1,460	No	ns	0.8621
Wt mock vs. cTg mock	-0.5667	-1,177 to 0,04391	No	ns	0.0668
Wt mock vs. cTg citro	6.38	1,705 to 11,06	Yes	*	0.0128
Wt citro vs. cTg mock	-0.8444	-1,821 to 0,1324	No	ns	0.0898
Wt citro vs. cTg citro	6.102	2,629 to 9,575	Yes	**	0.0028
cTg mock vs. cTg citro	6.947	1,478 to 12,42	Yes	*	0.0152
Test details	Mean 1	Mean 2	Mean Diff,	SE of diff,	N1	N2	q	DF
Row 1
Wt mock vs. Wt citro	100	100	0	0	8	9
Wt mock vs. cTg mock	100	100	0	0	8	9
Wt mock vs. cTg citro	100	100	0	0	8	10
Wt citro vs. cTg mock	100	100	0	0	9	9
Wt citro vs. cTg citro	100	100	0	0	9	10
cTg mock vs. cTg citro	100	100	0	0	9	10
Row 2
Wt mock vs. Wt citro	99.58	98.22	1.353	0.3241	8	9	5.902	7
Wt mock vs. cTg mock	99.58	99.93	-0.3583	0.4098	8	9	1.237	6
Wt mock vs. cTg citro	99.58	97.75	1.825	0.4476	8	10	5.766	6
Wt citro vs. cTg mock	98.22	99.93	-1.711	0.5365	9	9	4.51	7
Wt citro vs. cTg citro	98.22	97.75	0.4722	0.2929	9	10	2.28	7
cTg mock vs. cTg citro	99.93	97.75	2.183	0.6632	9	10	4.656	8
Row 3
Wt mock vs. Wt citro	99.45	97.39	2.061	0.4922	8	9	5.922	7
Wt mock vs. cTg mock	99.45	99.97	-0.5167	0.4128	8	9	1.77	6
Wt mock vs. cTg citro	99.45	98.09	1.36	0.374	8	10	5.142	6
Wt citro vs. cTg mock	97.39	99.97	-2.578	0.5546	9	9	6.573	7
Wt citro vs. cTg citro	97.39	98.09	-0.7011	0.4131	9	10	2.4	7
cTg mock vs. cTg citro	99.97	98.09	1.877	0.5455	9	10	4.866	8
Row 4
Wt mock vs. Wt citro	99.55	97.63	1.917	0.5153	8	9	5.261	7
Wt mock vs. cTg mock	99.55	100.1	-0.5944	0.3564	8	9	2.359	6
Wt mock vs. cTg citro	99.55	97.49	2.06	0.5292	8	10	5.505	6
Wt citro vs. cTg mock	97.63	100.1	-2.511	0.5186	9	9	6.848	7
Wt citro vs. cTg citro	97.63	97.49	0.1433	0.5098	9	10	0.3976	7
cTg mock vs. cTg citro	100.1	97.49	2.654	0.6396	9	10	5.869	8
Row 5
Wt mock vs. Wt citro	99.63	97.42	2.203	0.5367	8	9	5.805	7
Wt mock vs. cTg mock	99.63	99.82	-0.1972	0.1234	8	9	2.26	6
Wt mock vs. cTg citro	99.63	97.1	2.525	0.4198	8	10	8.506	6
Wt citro vs. cTg mock	97.42	99.82	-2.4	0.4672	9	9	7.265	7
Wt citro vs. cTg citro	97.42	97.1	0.3222	0.5556	9	10	0.8201	7
cTg mock vs. cTg citro	99.82	97.1	2.722	0.4958	9	10	7.765	8
Row 6
Wt mock vs. Wt citro	99.36	97.33	2.029	0.9659	8	9	2.971	7
Wt mock vs. cTg mock	99.36	99.89	-0.5264	0.2432	8	9	3.061	6
Wt mock vs. cTg citro	99.36	96.54	2.823	0.5541	8	10	7.204	6
Wt citro vs. cTg mock	97.33	99.89	-2.556	0.8531	9	9	4.236	7
Wt citro vs. cTg citro	97.33	96.54	0.7933	0.5493	9	10	2.042	7
cTg mock vs. cTg citro	99.89	96.54	3.349	0.4377	9	10	10.82	8
Row 7
Wt mock vs. Wt citro	99.54	96.38	3.16	0.8583	8	9	5.207	7
Wt mock vs. cTg mock	99.54	100.2	-0.6736	0.3851	8	9	2.473	6
Wt mock vs. cTg citro	99.54	96.02	3.517	0.7964	8	10	6.246	6
Wt citro vs. cTg mock	96.38	100.2	-3.833	1.034	9	9	5.245	7
Wt citro vs. cTg citro	96.38	96.02	0.3578	0.9912	9	10	0.5105	7
cTg mock vs. cTg citro	100.2	96.02	4.191	0.8911	9	10	6.651	8
Row 8
Wt mock vs. Wt citro	99.41	96.7	2.713	0.6644	8	9	5.774	7
Wt mock vs. cTg mock	99.41	100.1	-0.6653	0.5136	8	9	1.832	6
Wt mock vs. cTg citro	99.41	95.24	4.173	0.8316	8	10	7.096	6
Wt citro vs. cTg mock	96.7	100.1	-3.378	0.9509	9	9	5.023	7
Wt citro vs. cTg citro	96.7	95.24	1.46	1.078	9	10	1.915	7
cTg mock vs. cTg citro	100.1	95.24	4.838	0.8175	9	10	8.369	8
Row 9
Wt mock vs. Wt citro	99.58	96.82	2.753	0.7573	8	9	5.141	7
Wt mock vs. cTg mock	99.58	99.88	-0.3028	0.4969	8	9	0.8616	6
Wt mock vs. cTg citro	99.58	95.35	4.225	1.184	8	10	5.047	6
Wt citro vs. cTg mock	96.82	99.88	-3.056	1.039	9	9	4.157	7
Wt citro vs. cTg citro	96.82	95.35	1.472	1.257	9	10	1.657	7
cTg mock vs. cTg citro	99.88	95.35	4.528	0.9431	9	10	6.79	8
Row 10
Wt mock vs. Wt citro	99.54	96.71	2.826	0.6782	8	9	5.894	7
Wt mock vs. cTg mock	99.54	99.72	-0.1847	0.6925	8	9	0.3772	6
Wt mock vs. cTg citro	99.54	95.59	3.947	1.069	8	10	5.221	6
Wt citro vs. cTg mock	96.71	99.72	-3.011	1.086	9	9	3.92	7
Wt citro vs. cTg citro	96.71	95.59	1.121	1.067	9	10	1.486	7
cTg mock vs. cTg citro	99.72	95.59	4.132	0.9492	9	10	6.157	8
Row 11
Wt mock vs. Wt citro	99.84	96.68	3.16	0.582	8	9	7.678	7
Wt mock vs. cTg mock	99.84	100.2	-0.3403	0.2106	8	9	2.285	6
Wt mock vs. cTg citro	99.84	95.18	4.658	0.9359	8	10	7.038	6
Wt citro vs. cTg mock	96.68	100.2	-3.5	0.5865	9	9	8.44	7
Wt citro vs. cTg citro	96.68	95.18	1.498	0.901	9	10	2.351	7
cTg mock vs. cTg citro	100.2	95.18	4.998	1.203	9	10	5.874	8
Row 12
Wt mock vs. Wt citro	99.76	97.92	1.84	0.548	8	9	4.749	7
Wt mock vs. cTg mock	99.76	99.97	-0.2042	0.1897	8	9	1.522	6
Wt mock vs. cTg citro	99.76	93.89	5.873	1.322	8	10	6.283	6
Wt citro vs. cTg mock	97.92	99.97	-2.044	0.608	9	9	4.755	7
Wt citro vs. cTg citro	97.92	93.89	4.032	1.16	9	10	4.915	7
cTg mock vs. cTg citro	99.97	93.89	6.077	1.796	9	10	4.784	8
Row 13
Wt mock vs. Wt citro	100.7	98.61	2.051	0.7594	8	9	3.82	7
Wt mock vs. cTg mock	100.7	100.1	0.5847	0.1327	8	9	6.23	6
Wt mock vs. cTg citro	100.7	93.01	7.652	1.643	8	10	6.588	6
Wt citro vs. cTg mock	98.61	100.1	-1.467	0.6716	9	9	3.089	7
Wt citro vs. cTg citro	98.61	93.01	5.601	1.301	9	10	6.09	7
cTg mock vs. cTg citro	100.1	93.01	7.068	1.984	9	10	5.038	8
Row 14
Wt mock vs. Wt citro	100.7	100.1	0.6333	1.019	8	9	0.8793	7
Wt mock vs. cTg mock	100.7	100.1	0.5667	0.1922	8	9	4.169	6
Wt mock vs. cTg citro	100.7	93.06	7.64	1.75	8	10	6.173	6
Wt citro vs. cTg mock	100.1	100.1	-0.06667	0.7413	9	9	0.1272	7
Wt citro vs. cTg citro	100.1	93.06	7.007	1.337	9	10	7.414	7
cTg mock vs. cTg citro	100.1	93.06	7.073	1.868	9	10	5.356	8
Row 15
Wt mock vs. Wt citro	100.6	98.54	2.043	0.8059	8	9	3.585	7
Wt mock vs. cTg mock	100.6	100.4	0.1542	0.338	8	9	0.6451	6
Wt mock vs. cTg citro	100.6	92.7	7.888	2.066	8	10	5.399	6
Wt citro vs. cTg mock	98.54	100.4	-1.889	0.6414	9	9	4.165	7
Wt citro vs. cTg citro	98.54	92.7	5.844	1.29	9	10	6.407	7
cTg mock vs. cTg citro	100.4	92.7	7.733	1.787	9	10	6.12	8
Row 16
Wt mock vs. Wt citro	101.1	98.38	2.71	0.5654	8	9	6.777	7
Wt mock vs. cTg mock	101.1	100.2	0.9319	0.5702	8	9	2.311	6
Wt mock vs. cTg citro	101.1	92.85	8.238	2.218	8	10	5.251	6
Wt citro vs. cTg mock	98.38	100.2	-1.778	0.6081	9	9	4.135	7
Wt citro vs. cTg citro	98.38	92.85	5.528	1.546	9	10	5.057	7
cTg mock vs. cTg citro	100.2	92.85	7.306	1.978	9	10	5.224	8
Row 17
Wt mock vs. Wt citro	100.7	99.17	1.546	0.8594	8	9	2.544	7
Wt mock vs. cTg mock	100.7	100.4	0.2903	0.5212	8	9	0.7876	6
Wt mock vs. cTg citro	100.7	93.54	7.173	1.637	8	10	6.195	6
Wt citro vs. cTg mock	99.17	100.4	-1.256	0.5383	9	9	3.299	7
Wt citro vs. cTg citro	99.17	93.54	5.627	0.9871	9	10	8.062	7
cTg mock vs. cTg citro	100.4	93.54	6.882	1.134	9	10	8.584	8
Row 18
Wt mock vs. Wt citro	100.6	99.62	0.9278	0.6116	8	9	2.145	7
Wt mock vs. cTg mock	100.6	100.6	-0.01667	0.4179	8	9	0.0564	6
Wt mock vs. cTg citro	100.6	94.1	6.45	1.591	8	10	5.733	6
Wt citro vs. cTg mock	99.62	100.6	-0.9444	0.415	9	9	3.218	7
Wt citro vs. cTg citro	99.62	94.1	5.522	1.09	9	10	7.166	7
cTg mock vs. cTg citro	100.6	94.1	6.467	1.336	9	10	6.844	8
Row 19
Wt mock vs. Wt citro	100.7	100.9	-0.1431	0.5958	8	9	0.3396	7
Wt mock vs. cTg mock	100.7	100.7	-0.009722	0.4839	8	9	0.02842	6
Wt mock vs. cTg citro	100.7	94.61	6.103	1.329	8	10	6.493	6
Wt citro vs. cTg mock	100.9	100.7	0.1333	0.5344	9	9	0.3528	7
Wt citro vs. cTg citro	100.9	94.61	6.246	0.9812	9	10	9.001	7
cTg mock vs. cTg citro	100.7	94.61	6.112	1.181	9	10	7.319	8
Row 20
Wt mock vs. Wt citro	100.5	100.2	0.3361	0.7154	8	9	0.6644	7
Wt mock vs. cTg mock	100.5	100.6	-0.075	0.4813	8	9	0.2204	6
Wt mock vs. cTg citro	100.5	94.92	5.605	1.302	8	10	6.088	6
Wt citro vs. cTg mock	100.2	100.6	-0.4111	0.5349	9	9	1.087	7
Wt citro vs. cTg citro	100.2	94.92	5.269	0.8348	9	10	8.925	7
cTg mock vs. cTg citro	100.6	94.92	5.68	1.328	9	10	6.05	8
Row 21
Wt mock vs. Wt citro	100.6	99.88	0.7222	0.3504	8	9	2.915	7
Wt mock vs. cTg mock	100.6	100.9	-0.2889	1.179	8	9	0.3466	6
Wt mock vs. cTg citro	100.6	94.71	5.89	1.347	8	10	6.186	6
Wt citro vs. cTg mock	99.88	100.9	-1.011	1.187	9	9	1.205	7
Wt citro vs. cTg citro	99.88	94.71	5.168	1.183	9	10	6.176	7
cTg mock vs. cTg citro	100.9	94.71	6.179	1.436	9	10	6.087	8
Row 22
Wt mock vs. Wt citro	100.4	100.1	0.2778	0.3571	8	9	1.1	7
Wt mock vs. cTg mock	100.4	101	-0.5667	0.1764	8	9	4.544	6
Wt mock vs. cTg citro	100.4	94.02	6.38	1.351	8	10	6.681	6
Wt citro vs. cTg mock	100.1	101	-0.8444	0.2951	9	9	4.047	7
Wt citro vs. cTg citro	100.1	94.02	6.102	1.049	9	10	8.225	7
cTg mock vs. cTg citro	101	94.02	6.947	1.708	9	10	5.752	8
Colon length d9	Wt mock	Wt citro	cTg mock	cTg citro		Number of families	1									Colon length d21	Wt mock	Wt citro	cTg mock	cTg citro		Number of families	1									CFU d9	Wt citro	cTg citro		Table Analyzed	cTg CFU d9		CFU d21	Wt citro	cTg citro		Table Analyzed	cTg CFU d21
	6	5	7	6.2		Number of comparisons per family	6										7.7	7.1	7	7.1		Number of comparisons per family	6										5560000000	1820000000						2408	1023
	6.7	5.2	6.2	5.2		Alpha	0.05										7.2	7.5	7.4	6.5		Alpha	0.05										1310000000	2720000000		Column B	cTg citro			2861	1374		Column B	cTg citro
		6		6													7.8	7.8	6.9	7.2													2070000000	58476190		vs.	vs,			157	2769		vs.	vs,
						Tukey's multiple comparisons test	Mean Diff,	95,00% CI of diff,	Below threshold?	Summary	Adjusted P Value						7.3	7.8	7.2	7.6		Tukey's multiple comparisons test	Mean Diff,	95,00% CI of diff,	Below threshold?	Summary	Adjusted P Value									Column A	Wt citro			209	1749		Column A	Wt citro
	6.4	5.7	7.2	5.3		Wt mock vs. Wt citro	0.8006	0,3035 to 1,298	Yes	***	0.0006	A-B										Wt mock vs. Wt citro	0.1083	-0,3967 to 0,6134	No	ns	0.9364	A-B					472000000	579000000							236
	6.7	5.8	6.3	5.2		Wt mock vs. cTg mock	-0.2636	-0,8370 to 0,3097	No	ns	0.6103	A-C							7.7	7.9		Wt mock vs. cTg mock	0.225	-0,2947 to 0,7447	No	ns	0.6456	A-C					439000000	438000000		Mann Whitney test							Mann Whitney test
	7	6	6.2	5.9		Wt mock vs. cTg citro	0.8364	0,3102 to 1,363	Yes	***	0.0007	A-D					8.3	7.5	7.6	7.1		Wt mock vs. cTg citro	0.3639	-0,1412 to 0,8690	No	ns	0.2259	A-D					398000000	648000000		P value	0.3445			1087	1080		P value	0.9243
						Wt citro vs. cTg mock	-1.064	-1,611 to -0,5174	Yes	****	<0,0001	B-C					7.6	7.4	7.8	7.9		Wt citro vs. cTg mock	0.1167	-0,3884 to 0,6217	No	ns	0.9222	B-C								Exact or approximate P value?	Exact			125	8		Exact or approximate P value?	Exact
	7	5.8	7.2	5.3		Wt citro vs. cTg citro	0.03571	-0,4615 to 0,5329	No	ns	0.9974	B-D					7.9	7.1	8	7.1		Wt citro vs. cTg citro	0.2556	-0,2344 to 0,7455	No	ns	0.4982	B-D					1600000000	494000000		P value summary	ns			0	54		P value summary	ns
	6.9	6	6.8	5.2		cTg mock vs. cTg citro	1.1	0,5266 to 1,673	Yes	****	<0,0001	C-D					7.6	7.9		7.4		cTg mock vs. cTg citro	0.1389	-0,3662 to 0,6440	No	ns	0.8769	C-D					266000000	819000000		Significantly different (P < 0.05)?	No			412	0		Significantly different (P < 0.05)?	No
	7	5.7	6.7	5.9														8															184000000	742000000		One- or two-tailed P value?	Two-tailed			106	234		One- or two-tailed P value?	Two-tailed
		5.6		5.5		Test details	Mean 1	Mean 2	Mean Diff,	SE of diff,	n1	n2	q	DF								Test details	Mean 1	Mean 2	Mean Diff,	SE of diff,	n1	n2	q	DF			524000000	344000000		Sum of ranks in column A,B	200 , 125						Sum of ranks in column A,B	88,50 , 101,5
						Wt mock vs. Wt citro	6.436	5.636	0.8006	0.1855	11	14	6.104	40								Wt mock vs. Wt citro	7.675	7.567	0.1083	0.1857	8	9	0.8248	30						Mann-Whitney U	59						Mann-Whitney U	43.5
	6.2	5.4		5.9		Wt mock vs. cTg mock	6.436	6.7	-0.2636	0.2139	11	8	1.743	40								Wt mock vs. cTg mock	7.675	7.45	0.225	0.1911	8	8	1.665	30			957264957	393717277
	5.2	5.7				Wt mock vs. cTg citro	6.436	5.6	0.8364	0.1963	11	11	6.025	40								Wt mock vs. cTg citro	7.675	7.311	0.3639	0.1857	8	9	2.77	30			2464426877			Difference between medians							Difference between medians
	5.7	4.8				Wt citro vs. cTg mock	5.636	6.7	-1.064	0.204	14	8	7.377	40								Wt citro vs. cTg mock	7.567	7.45	0.1167	0.1857	9	8	0.8882	30			2187050360			Median of column A	947083722, n=14						Median of column A	209,0, n=9
		6.2				Wt citro vs. cTg citro	5.636	5.6	0.03571	0.1855	14	11	0.2723	40								Wt citro vs. cTg citro	7.567	7.311	0.2556	0.1802	9	9	2.006	30			936902486			Median of column B	579000000, n=11						Median of column B	629,5, n=10
						cTg mock vs. cTg citro	6.7	5.6	1.1	0.2139	8	11	7.272	40								cTg mock vs. cTg citro	7.45	7.311	0.1389	0.1857	8	9	1.057	30						Difference: Actual	-368083722						Difference: Actual	420.5
																																				Difference: Hodges-Lehmann	-232632479						Difference: Hodges-Lehmann	16.5
[truncated: 4 more columns]

## Sheet: Fig. 10
Figure 10 A
#CD4	Wt mock	Wt citro	cTg mock	cTg citro		Number of families	1									#IL-17	Wt mock	Wt citro	cTg mock	cTg citro		Number of families	1									#IL-17 IL-22	Wt mock	Wt citro	cTg mock	cTg citro		Number of families	1									#IFNg IL-17	Wt mock
	239314	431521	446503	465188		Number of comparisons per family	6										7607	131774	52495	59920		Number of comparisons per family	6										858	52861	6674	20078		Number of comparisons per family	6										414
	239115	598449	403383	222760		Alpha	0.05										9752	117323	51343	31829		Alpha	0.05										902	65894	6675	30614		Alpha	0.05										344
		558148		410791														120258		76454														59277		15449
						Tukey's multiple comparisons test	Mean Diff,	95,00% CI of diff,	Below threshold?	Summary	Adjusted P Value											Tukey's multiple comparisons test	Mean Diff,	95,00% CI of diff,	Below threshold?	Summary	Adjusted P Value											Tukey's multiple comparisons test	Mean Diff,	95,00% CI of diff,	Below threshold?	Summary	Adjusted P Value
	285061	537459	226633	644937		Wt mock vs. Wt citro	-457414	-695004 to -219824	Yes	****	<0,0001	A-B					13377	64383	12028	31910		Wt mock vs. Wt citro	-168539	-233436 to -103642	Yes	****	<0,0001	A-B					2346	6331	1797	3460		Wt mock vs. Wt citro	-66212	-92168 to -40256	Yes	****	<0,0001	A-B					368
	419123	1205487	431362	878778		Wt mock vs. cTg mock	-19560	-293562 to 254441	No	ns	0.9975	A-C					21156	158654	37638	96107		Wt mock vs. cTg mock	-6959	-81802 to 67884	No	ns	0.9945	A-C					3215	36399	8302	26311		Wt mock vs. cTg mock	509.8	-29424 to 30444	No	ns	>0,9999	A-C					545
	273216	927134	500629	546057		Wt mock vs. cTg citro	-236704	-488145 to 14738	No	ns	0.0715	A-D					13009	164900	36931	49242		Wt mock vs. cTg citro	-69260	-137941 to -579,7	Yes	*	0.0474	A-D					3269	26915	6583	6642		Wt mock vs. cTg citro	-20038	-47507 to 7431	No	ns	0.222	A-D					248
						Wt citro vs. cTg mock	437854	176505 to 699202	Yes	***	0.0003	B-C										Wt citro vs. cTg mock	161580	90193 to 232967	Yes	****	<0,0001	B-C										Wt citro vs. cTg mock	66722	38170 to 95273	Yes	****	<0,0001	B-C
	313650	1391202	444804	584344		Wt citro vs. cTg citro	220710	-16879 to 458300	No	ns	0.0769	B-D					25178	301800	25441	115955		Wt citro vs. cTg citro	99279	34381 to 164176	Yes	**	0.0011	B-D					5783	92220	2868	30726		Wt citro vs. cTg citro	46174	20218 to 72130	Yes	***	0.0001	B-D					2798
	287583	901354	247119	954401		cTg mock vs. cTg citro	-217143	-491145 to 56859	No	ns	0.163	C-D					15193	233827	27088	198588		cTg mock vs. cTg citro	-62302	-137145 to 12541	No	ns	0.1323	C-D					2445	105779	6545	39696		cTg mock vs. cTg citro	-20548	-50482 to 9386	No	ns	0.2702	C-D					1222
	373332	1024803	517128	1024331													27399	379951	55075	133847													7140	148124	10202	14555													5979
		882413		533503		Test details	Mean 1	Mean 2	Mean Diff,	SE of diff,	n1	n2	q	DF				284478		170213		Test details	Mean 1	Mean 2	Mean Diff,	SE of diff,	n1	n2	q	DF				114281		56092		Test details	Mean 1	Mean 2	Mean Diff,	SE of diff,	n1	n2	q	DF
						Wt mock vs. Wt citro	382635	840049	-457414	88639	11	14	7.298	40								Wt mock vs. Wt citro	30296	198835	-168539	24212	11	14	9.844	40								Wt mock vs. Wt citro	6716	72927	-66212	9684	11	14	9.67	40
	381312	556374		547631		Wt mock vs. cTg mock	382635	402195	-19560	102223	11	8	0.2706	40			45452	114881		131057		Wt mock vs. cTg mock	30296	37255	-6959	27922	11	8	0.3525	40			9859	41676		50664		Wt mock vs. cTg mock	6716	6206	509.8	11168	11	8	0.06456	40			2613
	720235	923143				Wt mock vs. cTg citro	382635	619338	-236704	93807	11	11	3.569	40			107937	271408				Wt mock vs. cTg citro	30296	99557	-69260	25623	11	11	3.823	40			29135	99191				Wt mock vs. cTg citro	6716	26753	-20038	10248	11	11	2.765	40			5887
	677041	845790				Wt citro vs. cTg mock	840049	402195	437854	97503	14	8	6.351	40			47197	217209				Wt citro vs. cTg mock	198835	37255	161580	26633	14	8	8.58	40			8919	77175				Wt citro vs. cTg mock	72927	6206	66722	10652	14	8	8.858	40			1487
		977405				Wt citro vs. cTg citro	840049	619338	220710	88639	14	11	3.521	40				222845				Wt citro vs. cTg citro	198835	99557	99279	24212	14	11	5.799	40				94860				Wt citro vs. cTg citro	72927	26753	46174	9684	14	11	6.743	40
						cTg mock vs. cTg citro	402195	619338	-217143	102223	8	11	3.004	40								cTg mock vs. cTg citro	37255	99557	-62302	27922	8	11	3.155	40								cTg mock vs. cTg citro	6206	26753	-20548	11168	8	11	2.602	40
Figure 10 B
#CD4	Wt mock	Wt citro	cTg mock	cTg citro		Number of families	1									#IL-17	Wt mock	Wt citro	cTg mock	cTg citro		Number of families	1									#IL-17 IL-22	Wt mock	Wt citro	cTg mock	cTg citro		Number of families	1									#IFNg IL-17	Wt mock
	144283	408361	147238	3039551		Number of comparisons per family	6										9370	74670	15535	350824		Number of comparisons per family	6										5077	71724	2644	50445		Number of comparisons per family	6										1857
	198269	661494	214817	936007		Alpha	0.05										9543	139222	30938	146141		Alpha	0.05										4227	52138	9314	20383		Alpha	0.05										2222
	74274	729245	381481	1006959													5764	169355	51347	244029													3362	101636	22245	56478													773
	113664	1442678	244620	1406958		Tukey's multiple comparisons test	Mean Diff,	95,00% CI of diff,	Below threshold?	Summary	Adjusted P Value						16227	332509	28807	356989		Tukey's multiple comparisons test	Mean Diff,	95,00% CI of diff,	Below threshold?	Summary	Adjusted P Value						7507	90028	8269	101067		Tukey's multiple comparisons test	Mean Diff,	95,00% CI of diff,	Below threshold?	Summary	Adjusted P Value						4474
			354910	884345		LILP vs. Wt citro	-743042	-1240438 to -245647	Yes	**	0.0017	A-B							48768	229225		LILP vs. Wt citro	-171201	-261467 to -80935	Yes	****	<0,0001	A-B							41523	106230		LILP vs. Wt citro	-49597	-82623 to -16571	Yes	**	0.0016	A-B
						LILP vs. cTg mock	-98487	-595883 to 398908	No	ns	0.9495	A-C										LILP vs. cTg mock	-19957	-110223 to 70309	No	ns	0.9316	A-C										LILP vs. cTg mock	-7907	-40933 to 25119	No	ns	0.9152	A-C
	223571	1560141	410243	1571603		LILP vs. cTg citro	-1245642	-1731194 to -760091	Yes	****	<0,0001	A-D					11843	106841	31637	228718		LILP vs. cTg citro	-264244	-352360 to -176127	Yes	****	<0,0001	A-D					1356	2767	3244	10179		LILP vs. cTg citro	-45510	-77750 to -13271	Yes	**	0.0031	A-D					414
	277273	903316	435900	1310865		Wt citro vs. cTg mock	644555	162010 to 1127100	Yes	**	0.0053	B-C					19838	219658	53516	353118		Wt citro vs. cTg mock	151244	63673 to 238814	Yes	***	0.0003	B-C					2670	37039	8584	41024		Wt citro vs. cTg mock	41690	9650 to 73730	Yes	**	0.0068	B-C					922
	345184	1062563	224986	1394555		Wt citro vs. cTg citro	-502600	-972926 to -32273	Yes	*	0.0326	B-D					28331	197706	25429	429164		Wt citro vs. cTg citro	-93043	-178396 to -7689	Yes	*	0.0284	B-D					3734	55245	4562	68789		Wt citro vs. cTg citro	4087	-27142 to 35315	No	ns	0.9844	B-D					1670
	233631	800544	283610	1392185		cTg mock vs. cTg citro	-1147155	-1617481 to -676828	Yes	****	<0,0001	C-D					14767	239735	23781	352325		cTg mock vs. cTg citro	-244286	-329640 to -158933	Yes	****	<0,0001	C-D					1168	42148	3515	32922		cTg mock vs. cTg citro	-37604	-68832 to -6375	Yes	*	0.0133	C-D					659
		930458		1526081														191255		96506														26386		3963
						Test details	Mean 1	Mean 2	Mean Diff,	SE of diff,	n1	n2	q	DF								Test details	Mean 1	Mean 2	Mean Diff,	SE of diff,	n1	n2	q	DF								Test details	Mean 1	Mean 2	Mean Diff,	SE of diff,	n1	n2	q	DF
						LILP vs. Wt citro	201269	944311	-743042	183584	8	9	5.724	32								LILP vs. Wt citro	14460	185661	-171201	33316	8	9	7.267	32								LILP vs. Wt citro	3638	53235	-49597	12189	8	9	5.754	32
						LILP vs. cTg mock	201269	299756	-98487	183584	8	9	0.7587	32								LILP vs. cTg mock	14460	34418	-19957	33316	8	9	0.8471	32								LILP vs. cTg mock	3638	11544	-7907	12189	8	9	0.9173	32
						LILP vs. cTg citro	201269	1446911	-1245642	179212	8	10	9.83	32								LILP vs. cTg citro	14460	278704	-264244	32523	8	10	11.49	32								LILP vs. cTg citro	3638	49148	-45510	11899	8	10	5.409	32
						Wt citro vs. cTg mock	944311	299756	644555	178103	9	9	5.118	32								Wt citro vs. cTg mock	185661	34418	151244	32322	9	9	6.618	32								Wt citro vs. cTg mock	53235	11544	41690	11826	9	9	4.986	32
						Wt citro vs. cTg citro	944311	1446911	-502600	173593	9	10	4.095	32								Wt citro vs. cTg citro	185661	278704	-93043	31503	9	10	4.177	32								Wt citro vs. cTg citro	53235	49148	4087	11526	9	10	0.5014	32
						cTg mock vs. cTg citro	299756	1446911	-1147155	173593	9	10	9.346	32								cTg mock vs. cTg citro	34418	278704	-244286	31503	9	10	10.97	32								cTg mock vs. cTg citro	11544	49148	-37604	11526	9	10	4.614	32
[truncated: 32 more columns]

## Sheet: Fig. S2
Supplementary Figure 2 A
XCR1+	WT	CD11c_cre	XCR1_cre		Number of families	1									XCR1-CD11b+	WT	CD11c_cre	XCR1_cre		Number of families	1
	33581	9027	5377		Number of comparisons per family	3										33303	35063	51226		Number of comparisons per family	3
	23221	4729	6547		Alpha	0.05										35319	24404	59189		Alpha	0.05
	15969	8197	4102													29848	28449	20232
	55567	4410	3122		Tukey's multiple comparisons test	Mean Diff,	95,00% CI of diff,	Below threshold?	Summary	Adjusted P Value						55527	16868	38443		Tukey's multiple comparisons test	Mean Diff,	95,00% CI of diff,	Below threshold?	Summary	Adjusted P Value
	40243	6423	9593		WT vs. CD11c_cre	49342	23383 to 75300	Yes	***	0.0002	A-B					81044	27938	71440		WT vs. CD11c_cre	18923	-9170 to 47016	No	ns	0.2316	A-B
	31464	2854	13732		WT vs. XCR1_cre	46658	23668 to 69647	Yes	***	0.0001	A-C					52202	59180	90678		WT vs. XCR1_cre	-14846	-39726 to 10034	No	ns	0.3121	A-C
	67010		12679		CD11c_cre vs. XCR1_cre	-2684	-29641 to 24273	No	ns	0.9664	B-C					43331		92996		CD11c_cre vs. XCR1_cre	-33769	-62943 to -4594	Yes	*	0.0213	B-C
	116054		7188													64448		51188
	90555		15278		Test details	Mean 1	Mean 2	Mean Diff,	SE of diff,	n1	n2	q	DF			59146		116378		Test details	Mean 1	Mean 2	Mean Diff,	SE of diff,	n1	n2	q	DF
	56910				WT vs. CD11c_cre	55282	5940	49342	10365	11	6	6.732	23			34385				WT vs. CD11c_cre	50906	31984	18923	11218	11	6	2.386	23
	77526				WT vs. XCR1_cre	55282	8624	46658	9180	11	9	7.188	23			71418				WT vs. XCR1_cre	50906	65752	-14846	9935	11	9	2.113	23
					CD11c_cre vs. XCR1_cre	5940	8624	-2684	10764	6	9	0.3527	23							CD11c_cre vs. XCR1_cre	31984	65752	-33769	11649	6	9	4.099	23
Supplementary Figure 2 B
XCR1+	WT	CD11c_cre	XCR1_cre		Number of families	1									XCR1-CD11b+	WT	CD11c_cre	XCR1_cre		Number of families	1
	465	697	4546		Number of comparisons per family	3										1536	3554	6908		Number of comparisons per family	3
	769	915	937		Alpha	0.05										1209	320	1908		Alpha	0.05
	2607	2555	308													1877	9614	3540
			142		Tukey's multiple comparisons test	Mean Diff,	95,00% CI of diff,	Below threshold?	Summary	Adjusted P Value								4019		Tukey's multiple comparisons test	Mean Diff,	95,00% CI of diff,	Below threshold?	Summary	Adjusted P Value
	16265	1042	1642		WT vs. CD11c_cre	3863	567,7 to 7157	Yes	*	0.019	A-B					7807	939	14055		WT vs. CD11c_cre	2056	-2144 to 6255	No	ns	0.4565	A-B
	5441	337	2746		WT vs. XCR1_cre	3967	494,1 to 7440	Yes	*	0.0227	A-C					6028	496	20139		WT vs. XCR1_cre	-2634	-7061 to 1792	No	ns	0.3191	A-C
	5591	1860	0		CD11c_cre vs. XCR1_cre	104.6	-3368 to 3578	No	ns	0.9969	B-C					6442	3523	975		CD11c_cre vs. XCR1_cre	-4690	-9117 to -263,6	Yes	*	0.0362	B-C
	2721	282	0													5238	1537	8829
	4625	958	1380		Test details	Mean 1	Mean 2	Mean Diff,	SE of diff,	n1	n2	q	DF			4686	843	5757		Test details	Mean 1	Mean 2	Mean Diff,	SE of diff,	n1	n2	q	DF
	1984	349			WT vs. CD11c_cre	5267	1405	3863	1332	11	11	4.102	28			4074	754			WT vs. CD11c_cre	4713	2658	2056	1697	11	11	1.713	28
	4961	3140			WT vs. XCR1_cre	5267	1300	3967	1404	11	9	3.997	28			4713	2700			WT vs. XCR1_cre	4713	7348	-2634	1789	11	9	2.083	28
	12511	3317			CD11c_cre vs. XCR1_cre	1405	1300	104.6	1404	11	9	0.1054	28			8237	4953			CD11c_cre vs. XCR1_cre	2658	7348	-4690	1789	11	9	3.708	28

## Sheet: Fig. S3
Supplementary Figure 3
spleen	WT	XCR1 Cre	CD11c Cre			mLN	WT	XCR1 Cre	CD11c Cre			pLN	WT	XCR1 Cre	CD11c Cre			SILP	WT	XCR1 Cre	CD11c Cre			lung	WT	XCR1 Cre	CD11c Cre
cDC1	1135	4565	7401			mig cDC1	670	5868	7226			mig cDC1	966	3604	3221			cDC1	1459	5471	5095			cDC1	1294	4854	4497
(XCR1+)	1256	6760	7350			(XCR1+)	617	5850	7698			(XCR1+)	1612	4347	2889			(XCR1+)	2116	5427	5214			(XCR1+)	2028	2345	4093
	1066	5559	7057				907	5988	7890				1199	4786	2936				1113	5649	5287				1548		3562
		5599					739	6626
		5926					585	7179
cDC2	10876	8967	15628			mig cDC2	8908	8349	11607			mig cDC2	3392	4098	4820			CD103- cDC2	5102	4914	5408			cDC2	10210	12697	12563
(XCR1-CD11b+)	8877	10863	16479			(XCR1-CD11b+)	9557	9097	11778			(XCR1-CD11b+)	3788	4206	5145			(XCR1-CD11b+CD103-)	5027	5081	4761			(XCR1-CD11b+)	11992	9117	10652
	8913	9885	15285				8330	8861	13101				3399	5045	5147				5130	5324	4928				11160		11486
		9729					8867	9761
		10392					7730	10364
						res cDC1	770	5470	3422			res cDC1	1081	3437	4645			CD103+ cDC2	8193	8500	7677
						(XCR1+)	1151	4218	6217			(XCR1+)	1866	3742	4232			(XCR1-CD11b+CD103+)	8704	8406	7319
							1269	4107	6011				1899	3733	4712				8230	8115	7945
							1705	6011
							1204	4841
						res cDC2	8887	6286	15017			res cDC2	4191	4907	7393
						(XCR1-CD11b+)	7046	6647	17457			(XCR1-CD11b+)	5862	5063	6838
							7421	7547	16433				4542	6754	9442
							8289	8924
							8455	10372

[truncated: 4 more sheets: Fig. S4, Fig. S6, Fig. S8, Fig. S10]
